# Supplementary material for: Fractional neural sampling as a theory of spatiotemporal probabilistic computations in neural circuits
Source: Nat Commun. 2022 Aug 5;13:4572. doi: 10.1038/s41467-022-32279-z (PMC9356069; doi:10.1038/s41467-022-32279-z)
Supplement: Supplementary file 3 — Source Data [file 41467_2022_32279_MOESM3_ESM.xlsx]

## Sheet: 2B_MSD
Time	MSD	Fitted
0	0	NaN
1.001	0.052107	0.12247
2.002	0.13909	0.26605
3.003	0.24506	0.41885
4.004	0.36365	0.57795
5.005	0.49295	0.74192
6.006	0.63263	0.90987
7.007	0.78281	1.0812
8.008	0.94227	1.2555
9.009	1.11	1.4324
10.01	1.2835	1.6117
11.011	1.4617	1.7931
12.012	1.6433	1.9765
13.013	1.828	2.1618
14.014	2.0152	2.3487
15.015	2.2054	2.5373
16.016	2.3962	2.7274
17.017	2.5901	2.9188
18.018	2.7853	3.1117
19.019	2.9815	3.3058
20.02	3.1788	3.5011
21.021	3.3776	3.6976
22.022	3.5774	3.8953
23.023	3.7786	4.094
24.024	3.9808	4.2937
25.025	4.1847	4.4944
26.026	4.3894	4.6961
27.027	4.5957	4.8987
28.028	4.8034	5.1022
29.029	5.0121	5.3066
30.03	5.2218	5.5118
31.031	5.4325	5.7179
32.032	5.644	5.9247
33.033	5.8563	6.1323
34.034	6.0695	6.3407
35.035	6.2841	6.5498
36.036	6.5001	6.7596
37.037	6.7178	6.9701
38.038	6.9368	7.1813
39.039	7.158	7.3931
40.04	7.3805	7.6056
41.041	7.604	7.8187
42.042	7.8283	8.0325
43.043	8.0533	8.2468
44.044	8.2792	8.4618
45.045	8.5058	8.6773
46.046	8.7334	8.8934
47.047	8.9618	9.1101
48.048	9.191	9.3273
49.049	9.4209	9.5451
50.05	9.6512	9.7634
51.051	9.8816	9.9822
52.052	10.112	10.201
53.053	10.344	10.421
54.054	10.576	10.642
55.055	10.808	10.862
56.056	11.042	11.084
57.057	11.276	11.305
58.058	11.511	11.528
59.059	11.745	11.75
60.06	11.98	11.974
61.061	12.215	12.197
62.062	12.451	12.421
63.063	12.686	12.646
64.064	12.922	12.87
65.065	13.159	13.096
66.066	13.395	13.321
67.067	13.632	13.548
68.068	13.869	13.774
69.069	14.106	14.001
70.07	14.343	14.228
71.071	14.581	14.456
72.072	14.819	14.684
73.073	15.058	14.912
74.074	15.297	15.141
75.075	15.537	15.37
76.076	15.777	15.6
77.077	16.017	15.83
78.078	16.258	16.06
79.079	16.498	16.291
80.08	16.739	16.522
81.081	16.98	16.753
82.082	17.221	16.985
83.083	17.461	17.217
84.084	17.702	17.449
85.085	17.943	17.682
86.086	18.183	17.915
87.087	18.424	18.148
88.088	18.666	18.382
89.089	18.907	18.616
90.09	19.149	18.85
91.091	19.392	19.085
92.092	19.634	19.319
93.093	19.876	19.555
94.094	20.118	19.79
95.095	20.36	20.026
96.096	20.602	20.262
97.097	20.844	20.498
98.098	21.085	20.735
99.099	21.327	20.972
100.1	21.568	21.209
101.1	21.809	21.447
102.1	22.051	21.685
103.1	22.293	21.923
104.1	22.535	22.161
105.11	22.777	22.4
106.11	23.019	22.639
107.11	23.261	22.878
108.11	23.502	23.117
109.11	23.744	23.357
110.11	23.986	23.597
111.11	24.228	23.837
112.11	24.47	24.078
113.11	24.713	24.318
114.11	24.956	24.559
115.12	25.2	24.8
116.12	25.443	25.042
117.12	25.686	25.284
118.12	25.929	25.526
119.12	26.173	25.768
120.12	26.416	26.01
121.12	26.659	26.253
122.12	26.902	26.496
123.12	27.145	26.739
124.12	27.388	26.983
125.13	27.63	27.226
126.13	27.872	27.47
127.13	28.114	27.714
128.13	28.357	27.959
129.13	28.599	28.203
130.13	28.842	28.448
131.13	29.084	28.693
132.13	29.326	28.939
133.13	29.569	29.184
134.13	29.811	29.43
135.14	30.053	29.676
136.14	30.296	29.922
137.14	30.537	30.168
138.14	30.778	30.415
139.14	31.019	30.661
140.14	31.259	30.908
141.14	31.499	31.156
142.14	31.739	31.403
143.14	31.979	31.651
144.14	32.219	31.899
145.15	32.46	32.147
146.15	32.701	32.395
147.15	32.942	32.643
148.15	33.183	32.892
149.15	33.425	33.141
150.15	33.668	33.39
151.15	33.911	33.639
152.15	34.154	33.888
153.15	34.398	34.138
154.15	34.641	34.388
155.16	34.885	34.638
156.16	35.128	34.888
157.16	35.371	35.139
158.16	35.613	35.389
159.16	35.856	35.64
160.16	36.098	35.891
161.16	36.34	36.142
162.16	36.582	36.393
163.16	36.824	36.645
164.16	37.065	36.897
165.17	37.307	37.149
166.17	37.549	37.401
167.17	37.791	37.653
168.17	38.033	37.905
169.17	38.276	38.158
170.17	38.519	38.411
171.17	38.762	38.664
172.17	39.005	38.917
173.17	39.248	39.17
174.17	39.492	39.424
175.18	39.737	39.677
176.18	39.982	39.931
177.18	40.227	40.185
178.18	40.472	40.439
179.18	40.717	40.694
180.18	40.964	40.948
181.18	41.212	41.203
182.18	41.46	41.458
183.18	41.708	41.713
184.18	41.957	41.968
185.19	42.206	42.224
186.19	42.455	42.479
187.19	42.705	42.735
188.19	42.954	42.991
189.19	43.203	43.247
190.19	43.453	43.503
191.19	43.702	43.759
192.19	43.953	44.016
193.19	44.204	44.272
194.19	44.455	44.529
195.2	44.707	44.786
196.2	44.958	45.043
197.2	45.211	45.301
198.2	45.463	45.558
199.2	45.715	45.816
200.2	45.968	46.073
201.2	46.221	46.331
202.2	46.474	46.589
203.2	46.728	46.848
204.2	46.981	47.106
205.21	47.235	47.365
206.21	47.488	47.623
207.21	47.741	47.882
208.21	47.995	48.141
209.21	48.249	48.4
210.21	48.503	48.659
211.21	48.757	48.919
212.21	49.012	49.178
213.21	49.267	49.438
214.21	49.522	49.698
215.22	49.778	49.958
216.22	50.034	50.218
217.22	50.291	50.478
218.22	50.547	50.739
219.22	50.803	50.999
220.22	51.06	51.26
221.22	51.316	51.521
222.22	51.573	51.782
223.22	51.831	52.043
224.22	52.088	52.304
225.23	52.346	52.566
226.23	52.604	52.827
227.23	52.861	53.089
228.23	53.119	53.351
229.23	53.376	53.613
230.23	53.634	53.875
231.23	53.893	54.137
232.23	54.152	54.399
233.23	54.411	54.662
234.23	54.671	54.925
235.24	54.931	55.187
236.24	55.191	55.45
237.24	55.451	55.713
238.24	55.712	55.977
239.24	55.973	56.24
240.24	56.234	56.503
241.24	56.494	56.767
242.24	56.755	57.031
243.24	57.015	57.294
244.24	57.276	57.558
245.25	57.536	57.822
246.25	57.797	58.087
247.25	58.057	58.351
248.25	58.317	58.615
249.25	58.576	58.88
250.25	58.836	59.145
251.25	59.095	59.41
252.25	59.355	59.675
253.25	59.614	59.94
254.25	59.873	60.205
255.26	60.133	60.47
256.26	60.393	60.736
257.26	60.652	61.001
258.26	60.911	61.267
259.26	61.17	61.533
260.26	61.43	61.799
261.26	61.689	62.065
262.26	61.949	62.331
263.26	62.21	62.598
264.26	62.471	62.864
265.27	62.732	63.131
266.27	62.993	63.397
267.27	63.253	63.664
268.27	63.512	63.931
269.27	63.772	64.198
270.27	64.031	64.465
271.27	64.29	64.733
272.27	64.55	65
273.27	64.809	65.267
274.27	65.069	65.535
275.28	65.329	65.803
276.28	65.589	66.071
277.28	65.849	66.339
278.28	66.108	66.607
279.28	66.367	66.875
280.28	66.626	67.143
281.28	66.886	67.412
282.28	67.145	67.68
283.28	67.405	67.949
284.28	67.665	68.218
285.29	67.925	68.487
286.29	68.186	68.756
287.29	68.446	69.025
288.29	68.708	69.294
289.29	68.969	69.563
290.29	69.232	69.833
291.29	69.494	70.103
292.29	69.758	70.372
293.29	70.022	70.642
294.29	70.286	70.912
295.3	70.552	71.182
296.3	70.818	71.452
297.3	71.086	71.722
298.3	71.353	71.993
299.3	71.621	72.263
300.3	71.89	72.534
301.3	72.159	72.804
302.3	72.428	73.075
303.3	72.698	73.346
304.3	72.968	73.617
305.31	73.24	73.888
306.31	73.511	74.159
307.31	73.782	74.431
308.31	74.052	74.702
309.31	74.323	74.973
310.31	74.594	75.245
311.31	74.866	75.517
312.31	75.138	75.789
313.31	75.411	76.061
314.31	75.685	76.333
315.32	75.959	76.605
316.32	76.233	76.877
317.32	76.508	77.149
318.32	76.783	77.422
319.32	77.06	77.694
320.32	77.337	77.967
321.32	77.616	78.24
322.32	77.895	78.513
323.32	78.176	78.785
324.32	78.459	79.059
325.33	78.744	79.332
326.33	79.029	79.605
327.33	79.315	79.878
328.33	79.6	80.152
329.33	79.885	80.425
330.33	80.171	80.699
331.33	80.457	80.973
332.33	80.743	81.247
333.33	81.029	81.52
334.33	81.315	81.795
335.34	81.601	82.069
336.34	81.887	82.343
337.34	82.173	82.617
338.34	82.46	82.892
339.34	82.747	83.166
340.34	83.033	83.441
341.34	83.32	83.716
342.34	83.608	83.99
343.34	83.896	84.265
344.34	84.185	84.54
345.35	84.473	84.815
346.35	84.76	85.091
347.35	85.047	85.366
348.35	85.335	85.641
349.35	85.622	85.917
350.35	85.908	86.192
351.35	86.194	86.468
352.35	86.479	86.744
353.35	86.765	87.02
354.35	87.051	87.296
355.36	87.338	87.572
356.36	87.624	87.848
357.36	87.909	88.124
358.36	88.194	88.4
359.36	88.479	88.677
360.36	88.763	88.953
361.36	89.047	89.23
362.36	89.331	89.507
363.36	89.615	89.783
364.36	89.899	90.06
365.37	90.184	90.337
366.37	90.468	90.614
367.37	90.753	90.891
368.37	91.038	91.169
369.37	91.322	91.446
370.37	91.607	91.723
371.37	91.892	92.001
372.37	92.178	92.279
373.37	92.464	92.556
374.37	92.751	92.834
375.38	93.038	93.112
376.38	93.326	93.39
377.38	93.614	93.668
378.38	93.903	93.946
379.38	94.192	94.224
380.38	94.481	94.503
381.38	94.771	94.781
382.38	95.062	95.059
383.38	95.353	95.338
384.38	95.645	95.617
385.39	95.938	95.895
386.39	96.232	96.174
387.39	96.526	96.453
388.39	96.822	96.732
389.39	97.118	97.011
390.39	97.414	97.29
391.39	97.71	97.57
392.39	98.006	97.849
393.39	98.301	98.128
394.39	98.597	98.408
395.4	98.893	98.687
396.4	99.189	98.967
397.4	99.484	99.247
398.4	99.777	99.527
399.4	100.07	99.807
400.4	100.36	100.09
401.4	100.65	100.37
402.4	100.95	100.65
403.4	101.24	100.93
404.4	101.53	101.21
405.41	101.81	101.49
406.41	102.1	101.77
407.41	102.39	102.05
408.41	102.68	102.33
409.41	102.96	102.61
410.41	103.25	102.89
411.41	103.54	103.17
412.41	103.82	103.45
413.41	104.11	103.73
414.41	104.4	104.02
415.42	104.68	104.3
416.42	104.97	104.58
417.42	105.25	104.86
418.42	105.54	105.14
419.42	105.82	105.42
420.42	106.11	105.7
421.42	106.39	105.99
422.42	106.67	106.27
423.42	106.95	106.55
424.42	107.24	106.83
425.43	107.52	107.11
426.43	107.8	107.4
427.43	108.08	107.68
428.43	108.36	107.96
429.43	108.64	108.24
430.43	108.92	108.53
431.43	109.2	108.81
432.43	109.48	109.09
433.43	109.76	109.37
434.43	110.04	109.66
435.44	110.32	109.94
436.44	110.6	110.22
437.44	110.88	110.5
438.44	111.16	110.79
439.44	111.44	111.07
440.44	111.72	111.35
441.44	112	111.64
442.44	112.28	111.92
443.44	112.56	112.2
444.44	112.83	112.49
445.45	113.11	112.77
446.45	113.39	113.05
447.45	113.67	113.34
448.45	113.95	113.62
449.45	114.23	113.91
450.45	114.5	114.19
451.45	114.78	114.47
452.45	115.06	114.76
453.45	115.33	115.04
454.45	115.61	115.33
455.46	115.88	115.61
456.46	116.16	115.9
457.46	116.43	116.18
458.46	116.7	116.46
459.46	116.97	116.75
460.46	117.25	117.03
461.46	117.52	117.32
462.46	117.79	117.6
463.46	118.07	117.89
464.46	118.34	118.17
465.47	118.61	118.46
466.47	118.89	118.74
467.47	119.16	119.03
468.47	119.44	119.31
469.47	119.71	119.6
470.47	119.99	119.89
471.47	120.27	120.17
472.47	120.54	120.46
473.47	120.82	120.74
474.47	121.1	121.03
475.48	121.37	121.31
476.48	121.65	121.6
477.48	121.93	121.89
478.48	122.2	122.17
479.48	122.48	122.46
480.48	122.76	122.74
481.48	123.03	123.03
482.48	123.31	123.32
483.48	123.59	123.6
484.48	123.87	123.89
485.49	124.14	124.18
486.49	124.42	124.46
487.49	124.7	124.75
488.49	124.98	125.04
489.49	125.26	125.32
490.49	125.54	125.61
491.49	125.82	125.9
492.49	126.1	126.18
493.49	126.38	126.47
494.49	126.66	126.76
495.5	126.94	127.04
496.5	127.22	127.33
497.5	127.5	127.62
498.5	127.78	127.91
499.5	128.06	128.19
500.5	128.35	128.48
501.5	128.63	128.77
502.5	128.91	129.06
503.5	129.2	129.35
504.5	129.48	129.63
505.51	129.76	129.92
506.51	130.05	130.21
507.51	130.33	130.5
508.51	130.62	130.78
509.51	130.9	131.07
510.51	131.19	131.36
511.51	131.48	131.65
512.51	131.76	131.94
513.51	132.05	132.23
514.51	132.34	132.52
515.52	132.63	132.8
516.52	132.92	133.09
517.52	133.2	133.38
518.52	133.49	133.67
519.52	133.78	133.96
520.52	134.07	134.25
521.52	134.36	134.54
522.52	134.64	134.83
523.52	134.93	135.11
524.52	135.22	135.4
525.53	135.51	135.69
526.53	135.8	135.98
527.53	136.09	136.27
528.53	136.38	136.56
529.53	136.67	136.85
530.53	136.96	137.14
531.53	137.25	137.43
532.53	137.53	137.72
533.53	137.82	138.01
534.53	138.11	138.3
535.54	138.4	138.59
536.54	138.69	138.88
537.54	138.98	139.17
538.54	139.26	139.46
539.54	139.55	139.75
540.54	139.84	140.04
541.54	140.13	140.33
542.54	140.42	140.62
543.54	140.71	140.91
544.54	141	141.2
545.55	141.29	141.49
546.55	141.58	141.78
547.55	141.88	142.07
548.55	142.17	142.36
549.55	142.46	142.65
550.55	142.76	142.95
551.55	143.05	143.24
552.55	143.34	143.53
553.55	143.63	143.82
554.55	143.92	144.11
555.56	144.22	144.4
556.56	144.51	144.69
557.56	144.8	144.98
558.56	145.09	145.27
559.56	145.38	145.57
560.56	145.68	145.86
561.56	145.97	146.15
562.56	146.26	146.44
563.56	146.55	146.73
564.56	146.84	147.02
565.57	147.13	147.32
566.57	147.43	147.61
567.57	147.72	147.9
568.57	148.01	148.19
569.57	148.31	148.48
570.57	148.6	148.78
571.57	148.9	149.07
572.57	149.2	149.36
573.57	149.49	149.65
574.57	149.79	149.94
575.58	150.09	150.24
576.58	150.38	150.53
577.58	150.68	150.82
578.58	150.98	151.11
579.58	151.27	151.41
580.58	151.57	151.7
581.58	151.87	151.99
582.58	152.17	152.29
583.58	152.46	152.58
584.58	152.76	152.87
585.59	153.06	153.16
586.59	153.36	153.46
587.59	153.66	153.75
588.59	153.96	154.04
589.59	154.26	154.34
590.59	154.56	154.63
591.59	154.86	154.92
592.59	155.16	155.22
593.59	155.46	155.51
594.59	155.75	155.8
595.6	156.05	156.1
596.6	156.35	156.39
597.6	156.65	156.69
598.6	156.95	156.98
599.6	157.25	157.27
600.6	157.54	157.57
601.6	157.84	157.86
602.6	158.14	158.15
603.6	158.43	158.45
604.6	158.73	158.74
605.61	159.03	159.04
606.61	159.33	159.33
607.61	159.62	159.63
608.61	159.92	159.92
609.61	160.22	160.21
610.61	160.52	160.51
611.61	160.82	160.8
612.61	161.11	161.1
613.61	161.41	161.39
614.61	161.71	161.69
615.62	162.01	161.98
616.62	162.31	162.28
617.62	162.61	162.57
618.62	162.91	162.87
619.62	163.21	163.16
620.62	163.51	163.46
621.62	163.81	163.75
622.62	164.11	164.05
623.62	164.41	164.34
624.62	164.72	164.64
625.63	165.02	164.93
626.63	165.32	165.23
627.63	165.62	165.52
628.63	165.93	165.82
629.63	166.23	166.11
630.63	166.53	166.41
631.63	166.83	166.71
632.63	167.14	167
633.63	167.44	167.3
634.63	167.74	167.59
635.64	168.05	167.89
636.64	168.35	168.19
637.64	168.66	168.48
638.64	168.97	168.78
639.64	169.27	169.07
640.64	169.58	169.37
641.64	169.88	169.67
642.64	170.19	169.96
643.64	170.49	170.26
644.64	170.79	170.56
645.65	171.09	170.85
646.65	171.4	171.15
647.65	171.7	171.44
648.65	172	171.74
649.65	172.3	172.04
650.65	172.61	172.33
651.65	172.91	172.63
652.65	173.21	172.93
653.65	173.51	173.23
654.65	173.8	173.52
655.66	174.1	173.82
656.66	174.4	174.12
657.66	174.7	174.41
658.66	175	174.71
659.66	175.3	175.01
660.66	175.6	175.3
661.66	175.9	175.6
662.66	176.2	175.9
663.66	176.49	176.2
664.66	176.79	176.49
665.67	177.09	176.79
666.67	177.39	177.09
667.67	177.69	177.39
668.67	177.99	177.68
669.67	178.29	177.98
670.67	178.59	178.28
671.67	178.89	178.58
672.67	179.19	178.88
673.67	179.49	179.17
674.67	179.79	179.47
675.68	180.09	179.77
676.68	180.39	180.07
677.68	180.69	180.37
678.68	180.99	180.66
679.68	181.29	180.96
680.68	181.59	181.26
681.68	181.9	181.56
682.68	182.2	181.86
683.68	182.5	182.16
684.68	182.8	182.45
685.69	183.1	182.75
686.69	183.4	183.05
687.69	183.69	183.35
688.69	183.99	183.65
689.69	184.29	183.95
690.69	184.59	184.25
691.69	184.89	184.55
692.69	185.19	184.84
693.69	185.49	185.14
694.69	185.78	185.44
695.7	186.08	185.74
696.7	186.38	186.04
697.7	186.68	186.34
698.7	186.98	186.64
699.7	187.28	186.94
700.7	187.58	187.24
701.7	187.87	187.54
702.7	188.17	187.84
703.7	188.47	188.14
704.7	188.77	188.44
705.71	189.07	188.74
706.71	189.37	189.04
707.71	189.67	189.34
708.71	189.97	189.63
709.71	190.26	189.93
710.71	190.56	190.23
711.71	190.86	190.53
712.71	191.15	190.83
713.71	191.45	191.13
714.71	191.75	191.43
715.72	192.05	191.73
716.72	192.34	192.03
717.72	192.64	192.34
718.72	192.94	192.64
719.72	193.24	192.94
720.72	193.54	193.24
721.72	193.84	193.54
722.72	194.14	193.84
723.72	194.44	194.14
724.72	194.74	194.44
725.73	195.04	194.74
726.73	195.35	195.04
727.73	195.65	195.34
728.73	195.95	195.64
729.73	196.25	195.94
730.73	196.55	196.24
731.73	196.86	196.54
732.73	197.16	196.84
733.73	197.46	197.15
734.73	197.77	197.45
735.74	198.07	197.75
736.74	198.37	198.05
737.74	198.67	198.35
738.74	198.97	198.65
739.74	199.28	198.95
740.74	199.58	199.25
741.74	199.88	199.56
742.74	200.18	199.86
743.74	200.48	200.16
744.74	200.78	200.46
745.75	201.08	200.76
746.75	201.38	201.06
747.75	201.68	201.36
748.75	201.98	201.67
749.75	202.28	201.97
750.75	202.58	202.27
751.75	202.88	202.57
752.75	203.18	202.87
753.75	203.48	203.18
754.75	203.78	203.48
755.76	204.08	203.78
756.76	204.38	204.08
757.76	204.68	204.38
758.76	204.98	204.69
759.76	205.28	204.99
760.76	205.58	205.29
761.76	205.88	205.59
762.76	206.19	205.9
763.76	206.49	206.2
764.76	206.79	206.5
765.77	207.1	206.8
766.77	207.4	207.11
767.77	207.7	207.41
768.77	208.01	207.71
769.77	208.31	208.01
770.77	208.62	208.32
771.77	208.92	208.62
772.77	209.23	208.92
773.77	209.53	209.22
774.77	209.84	209.53
775.78	210.14	209.83
776.78	210.45	210.13
777.78	210.75	210.44
778.78	211.05	210.74
779.78	211.36	211.04
780.78	211.66	211.35
781.78	211.96	211.65
782.78	212.27	211.95
783.78	212.57	212.26
784.78	212.87	212.56
785.79	213.17	212.86
786.79	213.48	213.17
787.79	213.78	213.47
788.79	214.08	213.77
789.79	214.39	214.08
790.79	214.69	214.38
791.79	215	214.69
792.79	215.3	214.99
793.79	215.6	215.29
794.79	215.91	215.6
795.8	216.21	215.9
796.8	216.51	216.2
797.8	216.82	216.51
798.8	217.12	216.81
799.8	217.42	217.12
800.8	217.73	217.42
801.8	218.03	217.73
802.8	218.34	218.03
803.8	218.64	218.33
804.8	218.95	218.64
805.81	219.25	218.94
806.81	219.56	219.25
807.81	219.86	219.55
808.81	220.17	219.86
809.81	220.47	220.16
810.81	220.78	220.47
811.81	221.08	220.77
812.81	221.39	221.07
813.81	221.69	221.38
814.81	222	221.68
815.82	222.3	221.99
816.82	222.61	222.29
817.82	222.91	222.6
818.82	223.21	222.9
819.82	223.51	223.21
820.82	223.82	223.51
821.82	224.12	223.82
822.82	224.42	224.12
823.82	224.72	224.43
824.82	225.02	224.73
825.83	225.33	225.04
826.83	225.63	225.35
827.83	225.93	225.65
828.83	226.23	225.96
829.83	226.53	226.26
830.83	226.83	226.57
831.83	227.13	226.87
832.83	227.43	227.18
833.83	227.73	227.48
834.83	228.03	227.79
835.84	228.33	228.1
836.84	228.62	228.4
837.84	228.92	228.71
838.84	229.22	229.01
839.84	229.51	229.32
840.84	229.81	229.62
841.84	230.11	229.93
842.84	230.41	230.24
843.84	230.7	230.54
844.84	231	230.85
845.85	231.29	231.15
846.85	231.59	231.46
847.85	231.88	231.77
848.85	232.18	232.07
849.85	232.47	232.38
850.85	232.77	232.69
851.85	233.07	232.99
852.85	233.36	233.3
853.85	233.66	233.61
854.85	233.95	233.91
855.86	234.25	234.22
856.86	234.55	234.53
857.86	234.85	234.83
858.86	235.15	235.14
859.86	235.45	235.45
860.86	235.75	235.75
861.86	236.05	236.06
862.86	236.35	236.37
863.86	236.65	236.67
864.86	236.96	236.98
865.87	237.26	237.29
866.87	237.56	237.59
867.87	237.87	237.9
868.87	238.17	238.21
869.87	238.48	238.52
870.87	238.78	238.82
871.87	239.09	239.13
872.87	239.39	239.44
873.87	239.7	239.74
874.87	240	240.05
875.88	240.31	240.36
876.88	240.61	240.67
877.88	240.92	240.97
878.88	241.23	241.28
879.88	241.53	241.59
880.88	241.84	241.9
881.88	242.14	242.2
882.88	242.45	242.51
883.88	242.75	242.82
884.88	243.06	243.13
885.89	243.36	243.44
886.89	243.66	243.74
887.89	243.97	244.05
888.89	244.27	244.36
889.89	244.58	244.67
890.89	244.88	244.98
891.89	245.19	245.28
892.89	245.49	245.59
893.89	245.8	245.9
894.89	246.11	246.21
895.9	246.41	246.52
896.9	246.72	246.82
897.9	247.02	247.13
898.9	247.33	247.44
899.9	247.63	247.75
900.9	247.94	248.06
901.9	248.24	248.37
902.9	248.55	248.68
903.9	248.85	248.98
904.9	249.15	249.29
905.91	249.45	249.6
906.91	249.76	249.91
907.91	250.06	250.22
908.91	250.36	250.53
909.91	250.67	250.84
910.91	250.97	251.15
911.91	251.27	251.45
912.91	251.57	251.76
913.91	251.87	252.07
914.91	252.17	252.38
915.92	252.47	252.69
916.92	252.78	253
917.92	253.08	253.31
918.92	253.38	253.62
919.92	253.68	253.93
920.92	253.98	254.24
921.92	254.28	254.55
922.92	254.58	254.85
923.92	254.88	255.16
924.92	255.18	255.47
925.93	255.48	255.78
926.93	255.78	256.09
927.93	256.08	256.4
928.93	256.38	256.71
929.93	256.68	257.02
930.93	256.98	257.33
931.93	257.28	257.64
932.93	257.58	257.95
933.93	257.88	258.26
934.93	258.19	258.57
935.94	258.49	258.88
936.94	258.8	259.19
937.94	259.1	259.5
938.94	259.41	259.81
939.94	259.71	260.12
940.94	260.02	260.43
941.94	260.33	260.74
942.94	260.63	261.05
943.94	260.94	261.36
944.94	261.25	261.67
945.95	261.55	261.98
946.95	261.86	262.29
947.95	262.16	262.6
948.95	262.47	262.91
949.95	262.78	263.22
950.95	263.09	263.53
951.95	263.39	263.84
952.95	263.7	264.15
953.95	264.01	264.46
954.95	264.32	264.78
955.96	264.63	265.09
956.96	264.94	265.4
957.96	265.25	265.71
958.96	265.56	266.02
959.96	265.87	266.33
960.96	266.18	266.64
961.96	266.5	266.95
962.96	266.81	267.26
963.96	267.12	267.57
964.96	267.44	267.88
965.97	267.76	268.19
966.97	268.07	268.51
967.97	268.39	268.82
968.97	268.71	269.13
969.97	269.02	269.44
970.97	269.34	269.75
971.97	269.66	270.06
972.97	269.98	270.37
973.97	270.3	270.68
974.97	270.62	271
975.98	270.94	271.31
976.98	271.26	271.62
977.98	271.58	271.93
978.98	271.9	272.24
979.98	272.22	272.55
980.98	272.54	272.86
981.98	272.86	273.18
982.98	273.17	273.49
983.98	273.49	273.8
984.98	273.81	274.11
985.99	274.13	274.42
986.99	274.44	274.74
987.99	274.76	275.05
988.99	275.08	275.36
989.99	275.39	275.67
990.99	275.71	275.98
991.99	276.02	276.3
992.99	276.34	276.61
993.99	276.65	276.92
994.99	276.97	277.23
996	277.28	277.54
997	277.6	277.86
998	277.91	278.17
999	278.22	278.48
1000	278.54	278.79

## Sheet: 2C_pdf
increment	pdf	fitted
-3.0208	0.019272	0.0093923
-2.7791	0.029094	0.011453
-2.5374	0.03672	0.014227
-2.2958	0.037425	0.01807
-2.0541	0.04302	0.023579
-1.8125	0.052677	0.031801
-1.5708	0.066478	0.044683
-1.3291	0.083802	0.066041
-1.0875	0.10809	0.10368
-0.84581	0.16872	0.17336
-0.60415	0.28361	0.30128
-0.36249	0.50418	0.50059
-0.12083	0.7078	0.68738
0.12083	0.69495	0.68738
0.36249	0.45167	0.50059
0.60415	0.24631	0.30128
0.84581	0.1446	0.17336
1.0875	0.092795	0.10368
1.3291	0.063079	0.066041
1.5708	0.04961	0.044683
1.8125	0.043849	0.031801
2.0541	0.034855	0.023579
2.2958	0.033322	0.01807
2.5374	0.033322	0.014227
2.7791	0.024328	0.011453
3.0208	0.02064	0.0093923

## Sheet: 2E
Time lag	ACF c=1	ACF c=2
0	1	1
1	0.94732	0.95501
2	0.90773	0.91847
3	0.87026	0.88257
4	0.83396	0.84717
5	0.7987	0.8122
6	0.76439	0.77758
7	0.73102	0.74332
8	0.69875	0.70978
9	0.66778	0.67711
10	0.63786	0.64529
11	0.60902	0.61419
12	0.58114	0.58387
13	0.5539	0.5542
14	0.52744	0.52529
15	0.50182	0.49707
16	0.47809	0.47056
17	0.45518	0.4449
18	0.43303	0.42011
19	0.41152	0.39605
20	0.39055	0.37259
21	0.37014	0.34973
22	0.35018	0.32748
23	0.33082	0.30585
24	0.312	0.28482
25	0.29371	0.26444
26	0.27601	0.24461
27	0.25881	0.22538
28	0.24203	0.20669
29	0.22571	0.18862
30	0.2098	0.17109
31	0.19435	0.15415
32	0.17934	0.13776
33	0.16477	0.12193
34	0.15066	0.10667
35	0.137	0.09197
36	0.12376	0.077812
37	0.11098	0.064233
38	0.098617	0.051208
39	0.08671	0.038667
40	0.075243	0.026693
41	0.064227	0.015264
42	0.05365	0.0043368
43	0.043522	-0.0060293
44	0.033838	-0.015915
45	0.024602	-0.02529
46	0.015798	-0.034151
47	0.0073728	-0.04258
48	-0.00063682	-0.050532
49	-0.0082174	-0.058068
50	-0.015387	-0.065153
51	-0.022198	-0.071839
52	-0.028618	-0.078138
53	-0.034671	-0.084057
54	-0.040387	-0.089605
55	-0.045735	-0.09478
56	-0.050784	-0.099597
57	-0.055531	-0.10407
58	-0.059968	-0.1082
59	-0.064103	-0.112
60	-0.067927	-0.11545
61	-0.071517	-0.11859
62	-0.074857	-0.12143
63	-0.077964	-0.12399
64	-0.0808	-0.1263
65	-0.083451	-0.12836
66	-0.085854	-0.13014
67	-0.088071	-0.13164
68	-0.09013	-0.13291
69	-0.092031	-0.13397
70	-0.093788	-0.1348
71	-0.095422	-0.13542
72	-0.096869	-0.13586
73	-0.098173	-0.1361
74	-0.099317	-0.13616
75	-0.10031	-0.13607
76	-0.1012	-0.1358
77	-0.10196	-0.13536
78	-0.10263	-0.13474
79	-0.10316	-0.13398
80	-0.10362	-0.13308
81	-0.104	-0.13202
82	-0.10427	-0.13085
83	-0.10444	-0.12954
84	-0.10456	-0.12808
85	-0.10461	-0.12656
86	-0.10458	-0.12492
87	-0.10448	-0.12315
88	-0.10434	-0.12127
89	-0.10414	-0.11928
90	-0.10387	-0.11722
91	-0.10357	-0.11507
92	-0.10319	-0.11284
93	-0.10275	-0.11055
94	-0.10227	-0.10819
95	-0.10174	-0.10577
96	-0.10117	-0.10326
97	-0.10057	-0.10068
98	-0.099909	-0.098094
99	-0.099209	-0.095477
100	-0.098533	-0.092835
101	-0.097813	-0.090138
102	-0.097039	-0.087396
103	-0.09621	-0.084578
104	-0.095407	-0.081807
105	-0.094533	-0.078986
106	-0.093654	-0.076196
107	-0.092754	-0.073433
108	-0.091859	-0.070639
109	-0.09095	-0.06785
110	-0.090002	-0.065084
111	-0.089055	-0.062296
112	-0.088111	-0.059518
113	-0.087149	-0.056769
114	-0.086198	-0.054036
115	-0.085237	-0.051345
116	-0.084278	-0.04867
117	-0.083278	-0.046012
118	-0.082271	-0.043367
119	-0.081238	-0.040751
120	-0.08023	-0.038191
121	-0.079178	-0.035658
122	-0.078131	-0.033131
123	-0.077023	-0.03069
124	-0.075887	-0.028278
125	-0.074757	-0.02597
126	-0.073661	-0.023724
127	-0.072525	-0.021573
128	-0.071338	-0.01946
129	-0.070172	-0.01742
130	-0.068989	-0.015428
131	-0.0678	-0.013496
132	-0.066586	-0.011683
133	-0.065401	-0.0099192
134	-0.064201	-0.0082104
135	-0.063046	-0.0065809
136	-0.061811	-0.0050093
137	-0.060631	-0.0035045
138	-0.05945	-0.0020926
139	-0.05825	-0.00073323
140	-0.057071	0.00057109
141	-0.055853	0.0018417
142	-0.054717	0.0030936
143	-0.053541	0.004326
144	-0.052396	0.0054925
145	-0.051205	0.0065724
146	-0.050066	0.007595
147	-0.048929	0.0085526
148	-0.047783	0.0094336
149	-0.046648	0.010244
150	-0.045557	0.010954
151	-0.044495	0.011626
152	-0.043419	0.012208
153	-0.042423	0.012721
154	-0.041437	0.013187
155	-0.04045	0.013592
156	-0.039505	0.013954
157	-0.038556	0.014269
158	-0.037614	0.014489
159	-0.036704	0.014623
160	-0.035767	0.01471
161	-0.03484	0.014714
162	-0.033917	0.01464
163	-0.032955	0.014515
164	-0.031995	0.014287
165	-0.031	0.014012
166	-0.030047	0.013687
167	-0.029093	0.013327
168	-0.028136	0.012939
169	-0.027174	0.012497
170	-0.02624	0.012036
171	-0.025318	0.011538
172	-0.024475	0.010975
173	-0.023557	0.010378
174	-0.022706	0.0097848
175	-0.021911	0.0091338
176	-0.021124	0.0084304
177	-0.020377	0.007676
178	-0.019634	0.0068936
179	-0.018907	0.0060489
180	-0.018254	0.0051958
181	-0.017628	0.0043435
182	-0.017033	0.0034431
183	-0.01648	0.0025143
184	-0.015988	0.0015346
185	-0.015529	0.00054032
186	-0.015108	-0.00045306
187	-0.014723	-0.0014313
188	-0.014311	-0.0024343
189	-0.013963	-0.0034472
190	-0.013627	-0.0044632
191	-0.013293	-0.0055163
192	-0.013073	-0.0065598
193	-0.012836	-0.0076091
194	-0.012653	-0.0086447
195	-0.012506	-0.0096946
196	-0.012324	-0.010743
197	-0.01213	-0.011794
198	-0.011989	-0.012826
199	-0.011829	-0.013811
200	-0.011652	-0.01475
201	-0.011497	-0.015659
202	-0.011356	-0.016597
203	-0.011232	-0.01753
204	-0.011143	-0.018408
205	-0.011039	-0.019291
206	-0.010996	-0.020146
207	-0.010947	-0.02102
208	-0.010898	-0.021894
209	-0.010908	-0.022759
210	-0.010946	-0.023646
211	-0.01098	-0.024517
212	-0.011024	-0.025409
213	-0.011092	-0.026263
214	-0.011199	-0.027133
215	-0.011317	-0.028004
216	-0.011469	-0.028883
217	-0.011626	-0.029763
218	-0.011762	-0.030622
219	-0.011893	-0.031466
220	-0.011968	-0.032248
221	-0.012123	-0.033056
222	-0.012275	-0.033794
223	-0.012449	-0.034484
224	-0.012641	-0.035151
225	-0.012846	-0.035729
226	-0.013055	-0.036262
227	-0.013277	-0.036785
228	-0.013514	-0.037306
229	-0.013741	-0.037803
230	-0.013973	-0.038279
231	-0.014156	-0.038737
232	-0.014366	-0.039187
233	-0.014536	-0.039626
234	-0.014751	-0.039926
235	-0.014961	-0.040226
236	-0.015162	-0.04049
237	-0.015328	-0.040731
238	-0.015454	-0.040946
239	-0.01557	-0.041185
240	-0.015702	-0.041347
241	-0.015826	-0.041502
242	-0.015958	-0.041592
243	-0.016038	-0.041658
244	-0.016109	-0.041695
245	-0.016161	-0.041738
246	-0.01629	-0.041724
247	-0.0164	-0.041673
248	-0.016474	-0.041568
249	-0.016553	-0.041441
250	-0.01662	-0.041298
251	-0.016668	-0.041127
252	-0.01665	-0.040926
253	-0.016606	-0.040697
254	-0.016597	-0.040409
255	-0.016539	-0.040111
256	-0.016532	-0.039781
257	-0.016497	-0.039437
258	-0.016442	-0.039063
259	-0.016383	-0.038649
260	-0.016325	-0.038236
261	-0.016285	-0.037738
262	-0.016169	-0.037227
263	-0.016094	-0.036693
264	-0.015997	-0.036148
265	-0.015929	-0.035644
266	-0.015776	-0.035124
267	-0.015606	-0.034541
268	-0.015449	-0.033962
269	-0.015225	-0.03328
270	-0.015041	-0.032583
271	-0.014851	-0.031856
272	-0.014661	-0.031137
273	-0.014491	-0.030381
274	-0.014339	-0.029585
275	-0.014175	-0.02874
276	-0.014023	-0.027888
277	-0.013907	-0.027033
278	-0.013781	-0.026139
279	-0.013634	-0.025232
280	-0.013413	-0.024307
281	-0.013171	-0.023369
282	-0.012896	-0.022428
283	-0.012612	-0.021496
284	-0.012322	-0.020507
285	-0.011995	-0.019543
286	-0.011628	-0.01855
287	-0.011263	-0.017527
288	-0.010916	-0.016449
289	-0.010547	-0.015368
290	-0.010172	-0.014272
291	-0.0097612	-0.013105
292	-0.0093663	-0.01195
293	-0.0088925	-0.010729
294	-0.0084792	-0.0094435
295	-0.0080265	-0.0081975
296	-0.0075465	-0.006994
297	-0.0070978	-0.0057735
298	-0.0066552	-0.0045396
299	-0.0061599	-0.0033481
300	-0.0056854	-0.00217

## Sheet: 2F
Time lag	mse c=1	mse c=2
0	1	1
1	0.99904	0.99791
2	0.99822	0.99602
3	0.99706	0.99338
4	0.99598	0.99086
5	0.99463	0.98779
6	0.99337	0.98485
7	0.99187	0.98143
8	0.99046	0.97809
9	0.98882	0.97432
10	0.98725	0.97061
11	0.9855	0.9665
12	0.98379	0.96248
13	0.98192	0.95808
14	0.98009	0.95379
15	0.97811	0.94913
16	0.97617	0.94454
17	0.97408	0.93962
18	0.97203	0.93477
19	0.96983	0.92958
20	0.96766	0.92443
21	0.96535	0.91902
22	0.96307	0.91361
23	0.96066	0.90795
24	0.95827	0.90235
25	0.95576	0.8965
26	0.95324	0.89066
27	0.95061	0.88461
28	0.94799	0.87856
29	0.94524	0.87231
30	0.94251	0.86602
31	0.93967	0.8596
32	0.93684	0.85315
33	0.93395	0.84658
34	0.93104	0.84
35	0.92805	0.8333
36	0.92504	0.82661
37	0.92196	0.81983
38	0.91886	0.81306
39	0.91569	0.80617
40	0.91249	0.79928
41	0.90921	0.79228
42	0.90592	0.78527
43	0.90255	0.77819
44	0.89916	0.7711
45	0.89571	0.76391
46	0.89222	0.75671
47	0.88869	0.74947
48	0.8851	0.74226
49	0.88147	0.73503
50	0.87781	0.72782
51	0.87408	0.72056
52	0.87034	0.71331
53	0.86652	0.70599
54	0.86269	0.69869
55	0.85877	0.69133
56	0.85484	0.68396
57	0.85084	0.67655
58	0.84682	0.66914
59	0.84274	0.66171
60	0.83862	0.65429
61	0.83442	0.64683
62	0.8302	0.63935
63	0.82592	0.63183
64	0.8216	0.62436
65	0.8172	0.61686
66	0.81278	0.60939
67	0.8083	0.60193
68	0.80377	0.59447
69	0.79919	0.587
70	0.79456	0.57956
71	0.78989	0.5721
72	0.78517	0.56469
73	0.7804	0.55732
74	0.77558	0.54996
75	0.77071	0.54263
76	0.7658	0.53533
77	0.76084	0.52803
78	0.75583	0.52081
79	0.75077	0.51365
80	0.74565	0.50653
81	0.74051	0.49955
82	0.73533	0.4926
83	0.73011	0.48568
84	0.72489	0.47885
85	0.71963	0.47204
86	0.71434	0.4653
87	0.70903	0.4586
88	0.70366	0.452
89	0.69827	0.4455
90	0.69284	0.43909
91	0.6874	0.43276
92	0.68193	0.4265
93	0.67641	0.42031
94	0.67085	0.4142
95	0.66531	0.4082
96	0.65976	0.40224
97	0.65418	0.39636
98	0.6486	0.39055
99	0.64301	0.38483
100	0.63742	0.3792
101	0.6319	0.37369
102	0.62641	0.36822
103	0.62093	0.36288
104	0.61546	0.35763
105	0.61001	0.35246
106	0.60457	0.3474
107	0.59918	0.34247
108	0.59384	0.33767
109	0.58854	0.333
110	0.58327	0.32843
111	0.57806	0.32396
112	0.5729	0.3196
113	0.56779	0.31537
114	0.56269	0.31122
115	0.55768	0.30717
116	0.5527	0.30326
117	0.54781	0.29944
118	0.54297	0.29571
119	0.5382	0.29203
120	0.53346	0.28844
121	0.52875	0.2849
122	0.52408	0.28142
123	0.51945	0.27805
124	0.51485	0.27473
125	0.51031	0.27148
126	0.50582	0.26832
127	0.50134	0.26521
128	0.49692	0.26216
129	0.49257	0.25913
130	0.48828	0.25613
131	0.48405	0.25323
132	0.4799	0.25039
133	0.4758	0.24761
134	0.47174	0.24492
135	0.46775	0.24229
136	0.46383	0.23971
137	0.45999	0.23718
138	0.45618	0.23466
139	0.45244	0.23216
140	0.44875	0.22972
141	0.44506	0.22735
142	0.44141	0.22502
143	0.43777	0.2227
144	0.43415	0.22043
145	0.43061	0.21819
146	0.42713	0.21598
147	0.42372	0.21381
148	0.42037	0.21167
149	0.41708	0.20959
150	0.41386	0.20754
151	0.41067	0.20553
152	0.40754	0.20355
153	0.40446	0.2016
154	0.40142	0.19966
155	0.39842	0.19778
156	0.39546	0.19594
157	0.39253	0.19415
158	0.38963	0.19239
159	0.38678	0.19065
160	0.38395	0.18893
161	0.38117	0.18725
162	0.37846	0.18561
163	0.37579	0.18399
164	0.37317	0.18241
165	0.37058	0.18087
166	0.36801	0.17936
167	0.36547	0.17789
168	0.36296	0.17644
169	0.3605	0.17499
170	0.35805	0.17358
171	0.35564	0.17219
172	0.35326	0.17083
173	0.35094	0.16949
174	0.34866	0.16816
175	0.3464	0.16684
176	0.34417	0.16554
177	0.342	0.16424
178	0.33988	0.16297
179	0.33778	0.16173
180	0.33575	0.16051
181	0.33374	0.15931
182	0.33175	0.15813
183	0.32978	0.15697
184	0.32784	0.15583
185	0.32591	0.15471
186	0.32403	0.1536
187	0.32216	0.1525
188	0.3203	0.15143
189	0.31846	0.15037
190	0.31666	0.14933
191	0.31488	0.1483
192	0.3132	0.14728
193	0.31154	0.14628
194	0.30988	0.14528
195	0.3082	0.1443
196	0.30652	0.14333
197	0.30483	0.14236
198	0.30317	0.14137
199	0.30155	0.14041
200	0.29993	0.13946
201	0.29833	0.13853
202	0.29674	0.13761
203	0.29515	0.13671
204	0.29359	0.13583
205	0.29202	0.13496
206	0.29047	0.1341
207	0.28891	0.13326
208	0.28737	0.13241
209	0.28586	0.13159
210	0.28435	0.13079
211	0.28284	0.12998
212	0.28134	0.12919
213	0.27984	0.12841
214	0.27837	0.12763
215	0.27692	0.12684
216	0.27545	0.12608
217	0.274	0.12532
218	0.27254	0.12458
219	0.27111	0.12385
220	0.26969	0.12312
221	0.26829	0.12241
222	0.26691	0.1217
223	0.26553	0.121
224	0.26415	0.1203
225	0.26276	0.11963
226	0.26138	0.11897
227	0.25999	0.11831
228	0.25862	0.11767
229	0.25725	0.11703
230	0.25589	0.11639
231	0.25454	0.11576
232	0.25321	0.11513
233	0.25189	0.11451
234	0.25055	0.11389
235	0.2492	0.11329
236	0.24786	0.1127
237	0.24653	0.11211
238	0.2452	0.11153
239	0.24387	0.11095
240	0.24253	0.11038
241	0.24118	0.10982
242	0.23984	0.10926
243	0.23851	0.1087
244	0.23719	0.10816
245	0.23588	0.10761
246	0.23458	0.10707
247	0.23328	0.10654
248	0.23199	0.10601
249	0.23071	0.10549
250	0.22944	0.10498
251	0.22815	0.10447
252	0.22687	0.10398
253	0.22561	0.10349
254	0.22435	0.103
255	0.22311	0.10251
256	0.22188	0.10203
257	0.22066	0.10156
258	0.21945	0.10109
259	0.21823	0.10062
260	0.21703	0.10016
261	0.21583	0.099695
262	0.21463	0.099233
263	0.21343	0.098778
264	0.2122	0.098327
265	0.211	0.09788
266	0.2098	0.097438
267	0.20861	0.097001
268	0.20741	0.096567
269	0.20622	0.096141
270	0.20505	0.095721
271	0.20388	0.095304
272	0.20272	0.094895
273	0.20155	0.094491
274	0.2004	0.094091
275	0.19924	0.093696
276	0.19808	0.093308
277	0.19692	0.092927
278	0.19577	0.09255
279	0.19465	0.092178
280	0.19353	0.09181
281	0.19243	0.091446
282	0.19133	0.091089
283	0.19026	0.090748
284	0.18917	0.090388
285	0.18809	0.090032
286	0.18702	0.089677
287	0.18596	0.089324
288	0.18491	0.088971
289	0.18389	0.088615
290	0.18288	0.088259
291	0.18188	0.087913
292	0.1809	0.087576
293	0.17992	0.087241
294	0.17895	0.086908
295	0.178	0.086577
296	0.17707	0.086249
297	0.17614	0.085924
298	0.17522	0.085601
299	0.17431	0.085279
300	0.17342	0.084961
301	0.17254	0.084644
302	0.17167	0.08433
303	0.17081	0.084018
304	0.16995	0.083708
305	0.16912	0.083402
306	0.16829	0.0831
307	0.16747	0.082801
308	0.16664	0.082505
309	0.16583	0.082211
310	0.16503	0.08192
311	0.16425	0.081632
312	0.16346	0.081347
313	0.16268	0.081063
314	0.16191	0.080784
315	0.16115	0.080506
316	0.16039	0.080231
317	0.15965	0.079958
318	0.15893	0.079684
319	0.15822	0.079416
320	0.15753	0.07915
321	0.15684	0.078888
322	0.15616	0.078635
323	0.1555	0.07838
324	0.15485	0.078126
325	0.1542	0.077873
326	0.15356	0.077624
327	0.15293	0.077377
328	0.15231	0.077132
329	0.15169	0.076889
330	0.15108	0.076649
331	0.15047	0.076413
332	0.14986	0.076179
333	0.14925	0.075948
334	0.14865	0.075719
335	0.14805	0.075492
336	0.14746	0.075267
337	0.14688	0.075046
338	0.14632	0.074827
339	0.14576	0.074611
340	0.14519	0.074397
341	0.14464	0.074186
342	0.14409	0.073977
343	0.14355	0.073767
344	0.14301	0.073563
345	0.14247	0.073363
346	0.14194	0.073164
347	0.14142	0.072966
348	0.14091	0.072769
349	0.14041	0.072577
350	0.13992	0.07239
351	0.13944	0.072205
352	0.13897	0.072024
353	0.1385	0.071844
354	0.13805	0.071667
355	0.13759	0.071493
356	0.13715	0.071321
357	0.13669	0.071151
358	0.13624	0.070983
359	0.1358	0.070817
360	0.13536	0.070653
361	0.13493	0.070492
362	0.13449	0.070331
363	0.13407	0.070172
364	0.13365	0.070014
365	0.13323	0.069856
366	0.13282	0.069702
367	0.13241	0.069552
368	0.132	0.069404
369	0.13159	0.069257
370	0.13119	0.069112
371	0.1308	0.068968
372	0.13041	0.068828
373	0.13003	0.068689
374	0.12965	0.068553
375	0.12928	0.068418
376	0.12892	0.068283
377	0.12857	0.068152
378	0.12822	0.068022
379	0.12787	0.067893
380	0.12752	0.067766
381	0.12717	0.06764
382	0.12682	0.067514
383	0.12648	0.067389
384	0.12613	0.067265
385	0.12579	0.067144
386	0.12545	0.067026
387	0.1251	0.066908
388	0.12476	0.066792
389	0.12442	0.066677
390	0.12409	0.066563
391	0.12376	0.066451
392	0.12343	0.066339
393	0.1231	0.066228
394	0.12278	0.066118
395	0.12245	0.066009
396	0.12213	0.0659
397	0.12181	0.065792
398	0.12149	0.065684
399	0.12118	0.065578
400	0.12088	0.065472
401	0.12058	0.065368
402	0.12027	0.065264
403	0.11996	0.065161
404	0.11965	0.065059
405	0.11935	0.06496
406	0.11904	0.064859
407	0.11874	0.064759
408	0.11845	0.06466
409	0.11815	0.064557
410	0.11786	0.064455
411	0.11756	0.064354
412	0.11725	0.064254
413	0.11696	0.064155
414	0.11667	0.064056
415	0.11638	0.063957
416	0.11609	0.063859
417	0.11579	0.063762
418	0.1155	0.063665
419	0.1152	0.06357
420	0.1149	0.063478
421	0.11459	0.06339
422	0.1143	0.063301
423	0.114	0.06321
424	0.11371	0.063117
425	0.11342	0.063024
426	0.11313	0.062929
427	0.11284	0.062835
428	0.11256	0.06274
429	0.11227	0.062645
430	0.11199	0.06255
431	0.11171	0.062455
432	0.11143	0.06236
433	0.11116	0.062265
434	0.11089	0.06217
435	0.11061	0.062075
436	0.11033	0.061981
437	0.11006	0.061886
438	0.10979	0.061791
439	0.10952	0.061697
440	0.10925	0.061602
441	0.10898	0.061508
442	0.10871	0.061414
443	0.10845	0.06132
444	0.10817	0.061226
445	0.1079	0.061132
446	0.10764	0.061038
447	0.10737	0.060945
448	0.10712	0.060852
449	0.10686	0.060758
450	0.10661	0.060665
451	0.10635	0.060572
452	0.1061	0.060479
453	0.10586	0.060386
454	0.10561	0.060293
455	0.10535	0.060199
456	0.1051	0.060107
457	0.10484	0.060016
458	0.10458	0.059926
459	0.10433	0.059836
460	0.10408	0.059746
461	0.10384	0.059657
462	0.1036	0.059568
463	0.10336	0.05948
464	0.10312	0.059392
465	0.10289	0.059304
466	0.10266	0.059217
467	0.10243	0.05913
468	0.1022	0.059043
469	0.10198	0.058957
470	0.10176	0.058872
471	0.10154	0.058786
472	0.10133	0.058702
473	0.10111	0.058617
474	0.10089	0.058533
475	0.10068	0.05845
476	0.10046	0.058367
477	0.10025	0.058284
478	0.10003	0.058202
479	0.09982	0.05812
480	0.099609	0.058039
481	0.099403	0.057958
482	0.099202	0.057878
483	0.099003	0.057798
484	0.098806	0.057718
485	0.098609	0.05764
486	0.098413	0.057561
487	0.098216	0.057483
488	0.098019	0.057406
489	0.097822	0.057329
490	0.097624	0.057252
491	0.097427	0.057176
492	0.097233	0.057101
493	0.097039	0.057026
494	0.096847	0.056951
495	0.096659	0.056877
496	0.096472	0.056803
497	0.096287	0.05673
498	0.096099	0.056658
499	0.095913	0.056586
500	0.095728	0.056514

## Sheet: 2G
contrast	trial 1	trial 2	trial 3	trial 4	trial 5	trial 6	trial 7	trial 8	trial 9	trial 10	trial 11	trial 12	trial 13	trial 14	trial 15	trial 16	trial 17	trial 18	trial 19	trial 20
0	2.7653	2.7062	3.0492	2.7277	3.1044	2.8628	2.7524	2.5605	2.9117	2.8186	2.8172	3.0352	2.576	2.8999	2.9232	2.6078	2.9574	2.3621	3.097	2.8206
0.1	2.813	2.4376	2.51	2.8261	2.6728	3.0453	2.8139	2.9546	2.6709	3.061	2.756	2.6498	2.6029	2.8754	2.412	2.8336	2.504	2.9001	2.4609	2.914
0.2	2.6384	3.055	2.6464	2.5841	3.0751	2.8174	3.1306	2.9674	3.0657	2.4236	2.614	3.0622	2.649	2.9436	2.5206	2.8671	2.7242	2.8824	2.7604	2.7702
0.3	1.9765	2.835	2.8249	2.4049	2.6887	2.1216	2.1265	2.7383	2.5894	2.6195	2.814	2.1942	2.564	2.8607	2.9271	2.7766	2.334	2.947	2.2589	2.8917
0.4	2.3756	2.4926	2.6641	2.2495	2.3184	2.3421	2.344	2.3122	2.6071	2.4989	2.5779	2.3631	2.1921	1.9203	2.0716	2.3502	2.2791	2.5472	2.5669	2.1623
0.5	1.6675	2.1617	2.3967	2.2341	3.0518	2.0403	2.0372	2.5662	2.109	1.9411	2.4132	2.0301	1.8919	2.8219	2.1504	2.2451	2.6515	2.126	1.7885	2.8668
0.6	2.1075	2.4161	1.7525	1.6206	1.7409	2.1393	2.9033	2.2484	2.0396	2.341	1.9659	2.0924	2.1428	1.5378	2.1661	2.1477	1.9552	2.0041	2.246	2.1864
0.7	2.176	2.3046	2.4671	1.8779	2.1586	2.1039	2.097	2.176	2.8913	1.6034	1.9922	1.8839	2.3637	2.1072	2.1334	2.1746	1.8729	1.8809	2.1549	1.9148
0.8	2.8354	2.3102	2.145	1.9516	1.879	1.5766	1.9345	1.69	1.8843	2.3732	2.2069	2.1604	2.1037	1.8918	1.9808	2.1301	1.8922	2.1186	2.2511	1.7586
0.9	2.0307	1.9832	2.5998	1.5913	1.8263	1.8526	1.734	1.6714	1.811	2.168	1.8336	1.4299	2.1765	1.9805	2.2834	2.0137	1.2412	1.5465	1.6996	2.2686
1	1.588	1.5434	1.954	2.0588	1.4831	1.7131	1.6237	1.7508	1.7689	1.5276	1.4488	1.7614	1.4957	2.0016	1.6517	1.6896	1.5203	1.7046	1.962	1.4809
1.1	2.2322	1.7233	2.5604	1.6578	1.3407	2.1586	1.5904	1.8979	1.7415	1.3375	1.3425	1.5528	1.9826	1.6287	2.3874	1.5721	1.7215	1.8752	2.5223	1.4323
1.2	1.4864	1.4459	1.244	1.2408	1.3384	2.0674	1.1756	1.4328	2.1174	2.2633	1.8226	1.5247	1.4248	1.7493	2.1781	1.7335	1.7236	1.0858	1.374	1.172
1.3	1.2196	1.4039	1.9416	1.6603	1.4914	1.5551	1.4775	1.7236	1.8552	1.3721	1.5197	1.2136	1.218	1.4534	1.5112	2.2698	1.6507	1.7648	1.9858	1.9291
1.4	2.297	1.123	1.515	1.5688	1.9978	1.3651	1.6414	1.5928	1.7598	1.4747	1.1638	0.78149	1.1315	1.6266	1.51	1.113	1.6038	1.2496	0.90657	1.6026
1.5	0.80739	1.9016	1.5632	1.509	1.0311	1.4786	1.3527	1.5184	1.2671	1.4086	1.3602	1.1899	1.5628	1.0106	1.2091	1.6444	1.3741	1.5905	1.6593	1.1248
1.6	1.1409	1.3998	0.97783	1.0178	0.95431	1.0762	1.4311	0.85518	1.976	1.1436	1.3104	1.931	1.1747	1.4499	1.2586	0.93505	0.97909	2.3527	1.3205	0.90055
1.7	0.95756	1.1589	0.78002	1.0651	1.1303	1.5556	0.9252	1.9141	1.5228	0.94465	0.82188	0.93064	1.2775	1.1651	1.0882	1.3079	1.4597	0.89531	1.2719	1.0066
1.8	1.0973	0.96273	0.82679	1.1921	0.7552	0.86579	0.91594	0.96656	1.1524	0.92764	0.83729	0.80368	1.4069	0.63807	1.1883	1.3574	1.1392	1.5872	0.96823	0.98499
1.9	1.0296	1.1991	0.93045	1.0282	0.5454	1.2302	1.2863	0.92735	1.0568	0.76801	1.4079	1.0365	1.2269	1.3925	1.525	1.1229	0.83417	0.79942	1.6324	1.171
2	0.67073	0.78635	0.61329	1.1493	0.90217	0.89358	0.91327	0.6459	0.68549	0.99563	0.7876	0.98903	0.59645	0.58955	0.98183	1.0473	0.76851	1.2594	1.2969	0.778

## Sheet: 3A
delta s	-3.1416	-2.8274	-2.5133	-2.1991	-1.885	-1.5708	-1.2566	-0.94248	-0.62832	-0.31416	0	0.31416	0.62832	0.94248	1.2566	1.5708	1.885	2.1991	2.5133	2.8274
neuron 1	1.8788	1.5731	1.6788	1.6018	1.8249	1.6392	1.6893	1.5419	1.5636	1.5545	1.4701	1.5535	1.7463	1.7715	1.9298	1.9191	2.0398	2.3159	1.6232	2.5307
neuron 2	1.5787	1.4992	1.5803	1.4729	1.5129	1.6211	1.5414	1.4303	1.4216	1.4432	1.406	1.4961	1.7588	1.7716	1.7956	1.6091	1.702	1.869	1.4588	2.0735
neuron 3	1.9051	2.1066	2.119	2.092	2.0292	1.9097	1.6644	1.5762	1.5299	1.4357	1.5234	1.792	1.7927	1.87	1.7699	1.9029	2.3417	2.0141	2.4174	2.1994
neuron 4	0.87372	0.90506	0.89579	0.90982	0.91182	0.86974	0.85381	0.85982	0.75559	0.76439	0.7443	0.76977	0.80095	0.88104	0.87101	0.86696	0.88396	0.88176	0.86172	0.92287
neuron 5	1.4979	1.6433	1.424	1.5946	1.5952	1.474	1.3823	1.2192	1.3384	1.3617	1.435	1.7175	1.6487	1.8811	1.585	1.3839	1.3033	1.1722	1.5503	1.5307
neuron 6	1.1879	1.0921	1.1448	1.039	0.94367	0.80824	0.83609	0.98183	1.1077	1.2281	1.4232	1.3137	1.4012	1.2833	1.2813	1.2894	1.1093	1.3667	1.1925	1.0771
neuron 7	1.1363	1.3347	1.5324	1.2808	1.4151	1.3928	1.7163	1.7494	2.4192	2.1749	2.0652	1.7826	2.2948	1.8161	1.6949	1.7702	1.782	1.8583	1.169	1.143
neuron 8	1.0089	0.9171	1.0648	0.94684	0.86114	0.82635	0.90111	1.1604	1.5926	1.4765	1.5825	1.421	1.5514	1.2415	1.1274	1.2595	1.4192	1.4779	1.0536	1.0559
neuron 9	1.5296	1.5499	1.2786	1.2124	1.2765	1.1701	1.3167	1.9563	1.9289	1.8672	1.6731	1.8464	1.5023	1.2933	1.2733	1.5223	1.6938	1.5458	1.4861	1.2002
neuron 10	1.1536	0.9966	1.1901	1.067	1.3347	1.1351	1.329	1.3828	1.6826	1.5058	1.3058	1.5188	1.3868	1.1002	1.1363	1.3677	1.1639	1.007	0.99714	0.92822
neuron 11	1.1302	0.9001	1.0876	1.0987	1.1915	1.2705	1.3695	1.5345	1.8796	1.5518	1.4327	1.6917	1.2368	1.2155	1.0387	1.2496	1.131	0.98943	1.0051	1.0134
neuron 12	1.0963	1.0311	1.0704	1.0685	1.1408	1.2748	1.639	1.6184	1.5541	1.2963	1.1821	0.93924	0.90099	0.90194	1.0474	1.0978	1.108	1.0848	1.0841	1.1749
neuron 13	1.295	1.3863	1.1403	1.134	1.3502	1.229	1.3468	1.3713	1.2524	1.1646	1.0456	1.0067	0.85273	1.0558	1.0822	1.0479	1.1045	1.1901	1.2131	1.022
neuron 14	0.94188	1.0133	1.1022	1.0974	0.94955	1.0263	0.89109	0.87312	0.76472	0.75464	0.76675	0.64712	0.71779	0.83123	0.83758	0.80878	1.0206	0.94471	0.99695	1.078
neuron 15	1.027	1.078	0.97194	0.93909	1.0284	0.97662	1.2226	1.1682	0.98934	0.86984	0.7462	0.65384	0.74559	0.85982	0.89035	0.91182	0.97194	0.93587	0.92986	0.95391
neuron 16	1.1154	1.1339	1.4335	1.172	1.2002	1.0498	1.1329	1.0728	0.98628	0.86607	0.65417	0.74879	0.784	0.87883	0.87664	0.92852	1.0097	1.038	1.1468	1.078
neuron 17	1.027	1.1609	1.022	1.0173	1.1554	1.0729	1.047	0.92073	0.88933	0.87345	0.83934	0.7713	0.69629	0.77377	0.75676	0.89896	0.92467	0.95045	0.96555	1.0464
neuron 18	0.94471	0.99325	0.95414	0.87607	0.98431	0.96424	1.1329	0.9182	0.97962	1.0657	0.83682	0.79614	0.8016	0.83111	0.83237	0.88443	1.0159	0.97118	0.90782	0.99281
neuron 19	1.09	0.999	0.99119	1.2126	0.9967	1.0715	1.073	1.0424	1.1237	0.83707	0.83003	0.8007	0.79255	0.81739	0.93412	0.98322	1.0559	1.0841	0.99281	1.1525
neuron 20	0.93633	1.0177	1.0616	1.129	0.95414	1.1272	1.0364	0.92649	1.0634	0.9046	0.86464	0.80234	0.73331	0.75363	0.79786	0.89846	0.92178	0.93819	0.86974	0.94188
neuron 21	1.3494	1.1924	1.3032	1.1824	1.1964	1.3033	1.0628	1.1134	0.92649	0.98111	0.91225	1.0014	0.90694	0.92624	0.94143	1.2458	1.0823	1.0931	1.0045	1.0903
neuron 22	1.0375	1.007	1.3068	1.1189	1.3909	1.1827	0.97132	0.91667	0.86989	0.88409	0.82945	0.87974	1.0389	1.1125	1.135	1.0038	0.97839	0.98553	0.93788	1.3693
neuron 23	1.0929	1.0769	1.0871	1.0114	1.1203	0.90771	0.84879	0.79419	0.70657	0.70442	0.69392	0.59695	0.6791	0.73379	0.8532	0.88655	0.95636	0.93587	1.0963	1.1761
neuron 24	1.2411	1.2549	1.4723	1.0142	1.3466	1.1775	1.1118	0.95465	0.88493	0.92579	0.98976	0.96805	0.94766	1.1375	1.3478	1.368	1.3097	1.0692	0.9479	1.1871
neuron 25	0.98196	0.93633	1.1276	1.0131	0.90524	0.89442	0.86959	0.76061	0.71947	0.68308	0.73327	0.71562	0.79371	0.93621	0.97934	0.90787	0.8978	0.92385	0.91383	0.97141
neuron 26	1.0717	1.1165	0.90982	0.97118	1.1709	0.9902	0.94436	0.96444	0.82783	0.72875	0.68408	0.69293	0.67112	0.75729	0.80714	0.86083	0.92577	0.8998	1.0176	0.91182
neuron 27	0.90782	0.92385	0.93387	0.97523	0.9517	0.9517	0.85396	0.76891	0.69963	0.53385	0.53225	0.48908	0.5614	0.67505	0.82015	0.94154	0.87776	0.92385	0.92385	0.96872
neuron 28	0.86172	0.88778	0.86774	0.83968	0.91099	0.8652	0.74135	0.71738	0.62677	0.53958	0.53145	0.57043	0.62445	0.84217	0.92557	0.96555	0.92385	0.94188	0.92184	0.87575
neuron 29	0.99281	0.92184	0.96244	0.97141	0.99695	0.88778	0.87882	0.88503	0.74876	0.60793	0.5925	0.60624	0.61392	0.72311	0.78065	0.85296	1.0412	0.92786	0.98202	0.98553
neuron 30	1.2126	0.95086	1.1164	1.1542	1.1901	0.9874	0.96391	0.799	0.70951	0.63952	0.70455	0.6898	0.7472	0.76719	0.9273	0.88993	0.91261	0.94546	0.98943	1.1126
neuron 31	0.96555	0.93186	0.88778	0.96466	0.94471	0.89708	0.87108	0.78927	0.60034	0.5096	0.45619	0.61708	0.6493	0.76486	0.8463	0.87776	1.0005	0.95792	0.92585	0.95937
neuron 32	0.95636	0.9018	0.99309	0.95809	0.9336	0.87842	0.98585	0.77449	0.72124	0.57318	0.57874	0.51738	0.60421	0.68804	0.76896	0.84884	0.84369	1.0131	0.89178	0.91784
neuron 33	0.96555	0.91773	0.90581	0.9018	0.91261	0.91099	0.9092	0.75872	0.57544	0.55161	0.52798	0.54154	0.64572	0.73092	0.86849	0.88585	0.88794	0.90581	0.9309	0.95937
neuron 34	1.0112	0.94856	1.022	1.0437	1.0143	0.87508	0.89535	0.81073	0.71333	0.66981	0.7038	0.70336	0.73524	0.77242	0.96454	0.9167	0.88615	1.0908	1.0819	1.003
neuron 35	0.92557	1.1556	1.1516	1.1445	0.99969	1.1249	0.8389	0.8475	0.73659	0.66781	0.68935	0.76063	0.76097	0.82265	1.0277	1.0639	0.98567	1.1754	1.302	1.0329
neuron 36	0.95937	1.057	0.97859	1.0674	0.96083	0.99507	0.92502	0.81248	0.70678	0.7113	0.69211	0.68369	0.69695	0.75982	0.823	0.89971	1.0134	1.0621	1.1276	1.0464
neuron 37	0.97011	0.98748	0.9943	0.8594	0.76706	0.69237	0.71756	0.6524	0.68426	0.64317	0.76983	0.63186	0.65799	0.85737	0.92337	1.0089	1.0488	1.0929	0.95414	0.98911
neuron 38	1.0721	1.653	1.1901	1.6413	1.2492	1.2653	1.1222	1.0418	1.0047	0.95849	1.0186	1.1102	1.2137	1.6552	1.7329	1.3097	1.3682	1.671	1.1107	1.1525
neuron 39	0.99695	1.0784	0.95488	0.91261	0.89975	0.87491	0.93134	0.83391	0.71965	0.71475	0.62077	0.64767	0.63818	0.77359	0.8713	0.92337	1.0426	1.0585	0.91984	0.97523
neuron 40	0.9336	0.85772	0.95414	0.95086	0.89397	0.94877	0.75638	0.66458	0.55165	0.55275	0.58374	0.63072	0.76675	0.81586	0.88679	1.1028	0.98943	0.87776	0.98931	0.97141
neuron 41	0.9424	0.97472	0.94846	0.98579	0.9018	0.7525	0.65635	0.60649	0.56738	0.62804	0.60118	0.62162	0.64361	0.71458	0.70468	0.8204	0.85054	0.85223	0.91509	0.89975
neuron 42	0.9018	0.9444	0.99309	0.91182	0.98196	0.97141	1.0465	0.94813	0.80044	0.72815	0.64007	0.67143	0.71603	0.80637	0.821	0.79329	0.83346	0.86172	0.82164	0.86905
neuron 43	0.9499	0.95792	0.93988	0.93988	0.94589	0.93387	0.90756	0.74478	0.59909	0.45204	0.44637	0.60316	0.83843	0.82385	0.94856	0.92986	0.94188	0.9519	0.93387	0.94389
neuron 44	1.3034	1.2916	1.1087	0.97118	1.1639	1.0498	1.0471	0.76165	0.79002	0.71767	0.70234	0.72758	0.89074	1.098	1.0749	1.174	1.2124	1.0421	1.0481	1.19
neuron 45	0.95045	0.92986	0.95937	1.0454	0.96244	0.96083	0.94904	0.86123	0.78768	0.75839	0.65424	0.72855	0.81742	0.80857	0.94154	0.9517	0.99325	0.92786	0.91784	0.97859
neuron 46	0.86442	0.78251	0.85223	0.78682	0.8271	0.76848	0.73937	0.65632	0.50984	0.51251	0.67599	0.75295	0.76365	0.95365	0.86673	0.90506	0.92585	0.96555	0.93633	0.92032
neuron 47	0.88555	0.87138	0.87372	0.81563	0.78758	0.75952	0.74135	0.63109	0.4607	0.44927	0.44161	0.49789	0.56828	0.71239	0.76336	0.81258	0.85627	0.98911	0.92467	0.88316
neuron 48	1.0728	1.0009	0.999	0.91008	0.9799	0.99582	0.87727	0.74044	0.79488	0.83725	0.87361	1.0073	1.1606	1.1382	1.168	1.2585	1.169	1.0876	1.1536	1.1687
neuron 49	0.88396	0.89277	0.94856	0.9001	0.90257	0.86868	0.8989	0.76913	0.74558	0.63445	0.68233	0.75667	0.87859	0.89306	0.98719	0.94984	0.89534	0.84448	0.89025	0.94846
neuron 50	1.0343	0.97415	0.9967	1.0002	0.99106	0.77376	0.81575	0.7816	0.80813	0.74146	0.86382	1.0417	1.1389	1.3398	1.3627	1.0959	1.1329	1.2568	0.97655	0.94875
neuron 51	1.0687	1.0793	1.1907	1.5307	1.5141	1.0525	0.98007	0.95721	0.998	0.99348	1.0883	1.2508	1.4537	1.4325	1.4726	1.4922	1.342	1.4806	1.5977	1.0488
neuron 52	1.1247	1.2625	1.256	1.4958	1.2361	1.1587	1.4072	1.1156	1.2163	1.2847	1.3313	1.4673	1.7293	1.6313	1.9594	1.9804	1.6184	1.6099	1.7807	1.3026
neuron 53	1.0134	1.0674	1.0348	0.97442	0.88844	0.85865	0.77322	0.73805	0.78665	0.94885	1.1041	1.1839	1.216	1.3755	1.2645	1.356	1.3722	1.6244	1.0665	0.98931
neuron 54	1.0313	1.0266	1.1696	0.94471	0.98738	0.9458	0.95285	1.1176	1.0287	0.98929	0.92973	1.0408	1.1516	1.2722	1.0743	1.1496	1.2053	1.1276	0.93186	0.9966
neuron 55	1.2158	1.2446	1.7034	1.2656	1.1045	1.3769	1.2373	1.29	1.4645	1.4467	1.3567	1.4957	1.4831	1.7585	1.6692	1.6733	1.7281	1.508	1.1577	1.2745
neuron 56	0.90811	0.96947	0.96769	0.87976	1.1389	0.98419	1.113	1.0902	1.154	1.1946	1.3502	1.2958	1.2176	1.3535	1.0898	0.92022	1.0015	0.89178	0.91683	0.91979
neuron 57	1.8076	2.5499	1.7276	1.4503	1.6452	1.8361	1.8103	1.8484	1.6469	1.5597	1.6011	1.475	1.281	1.3643	1.4374	1.4008	1.3917	1.2927	1.8051	2.0715
neuron 58	1.1869	1.6561	1.5464	1.1988	1.6262	1.4747	1.4481	1.6314	1.5227	1.4531	1.53	1.3966	1.4651	1.6103	1.3999	1.3081	1.4087	1.4322	1.4446	1.5359
neuron 59	2.2039	1.9712	1.5385	2.1507	1.8098	1.95	1.7638	1.6821	1.4863	1.7779	1.7203	1.5649	1.7722	1.7744	1.7183	1.8007	1.6519	1.8628	2.1958	1.8904
neuron 60	2.6846	2.1153	1.356	2.4085	2.01	2.3488	2.3312	2.0267	1.8593	1.8227	1.754	1.5457	1.6846	1.7455	1.555	1.5071	1.3877	1.6712	2.0641	1.7407
neuron 61	1.7508	1.4462	1.2398	1.5	1.2037	1.5124	1.6614	1.4507	1.3287	1.4792	1.4103	1.3422	1.5329	1.4773	1.4815	1.3568	1.2083	1.3946	1.3597	1.1154
neuron 62	1.162	0.97262	1.2552	1.2137	1.3828	1.404	1.5016	1.284	1.3777	1.2594	1.0877	1.2819	1.2251	1.098	1.0548	1.1008	1.1436	1.1516	1.2994	1.5764
neuron 63	1.9887	1.6561	2.0837	1.7525	1.7994	1.9999	1.862	1.6458	1.6282	1.6283	1.5906	1.6355	2.0729	2.1526	2.0762	1.9745	2.119	2.5318	1.9333	2.8657

## Sheet: 3B
contrast	0	0.1	0.2	0.3	0.4	0.5	0.6	0.7	0.8	0.9	1	1.1	1.2	1.3	1.4	1.5	1.6	1.7	1.8	1.9	2
neuron 1	2.0477	2.1293	2.3717	2.3418	2.2856	2.2799	2.1667	1.9009	1.8869	1.7128	1.4701	1.3465	1.2568	1.0274	0.93866	0.90375	0.85289	0.79716	0.64385	0.59127	0.49513
neuron 2	1.8425	1.6733	2.1239	1.925	2.0788	2.0754	2.0382	1.6874	1.7054	1.6175	1.406	1.3209	1.1197	0.9572	0.90014	0.91201	0.77503	0.80936	0.63914	0.58426	0.48173
neuron 3	2.0376	2.1757	2.4507	2.4078	2.3144	2.3723	2.2277	2.1631	1.9713	1.8337	1.5234	1.454	1.4048	1.3494	1.1959	1.1405	0.93525	0.8846	0.72788	0.76295	0.71237
neuron 4	0.90787	0.84124	0.80303	0.81512	0.86915	0.86667	0.83277	0.82413	0.75094	0.74917	0.7443	0.70427	0.66537	0.68222	0.62596	0.65794	0.62611	0.62438	0.5879	0.58649	0.62743
neuron 5	1.8274	1.8863	2.1084	2.2195	2.2558	2.1576	2.1054	1.9225	1.8186	1.823	1.435	1.3651	1.3218	1.2658	1.1862	1.1771	0.88733	0.81594	0.66242	0.67925	0.64963
neuron 6	1.0981	1.2946	1.5558	1.442	1.6904	1.8486	1.6442	1.6754	1.6059	1.4866	1.4232	1.3954	1.2499	1.2407	1.1615	1.0072	0.92398	0.91765	0.88461	0.79972	0.65099
neuron 7	1.4612	2.001	2.3752	2.4087	2.5735	2.4865	2.3602	2.3918	2.2041	2.0752	2.0652	1.8715	1.688	1.5774	1.4248	1.4351	1.166	1.0613	1.0264	0.86889	0.78239
neuron 8	1.29	1.6009	1.8167	1.6841	1.9557	1.8772	1.8448	1.8317	1.7535	1.6467	1.5825	1.465	1.2831	1.2448	1.1637	1.0898	0.98402	0.94407	0.90953	0.78938	0.62527
neuron 9	1.529	1.8294	2.2628	2.2953	2.4839	2.3569	2.2505	2.0344	2.082	1.862	1.6731	1.5924	1.481	1.2985	1.3005	1.1798	1.0618	0.93333	0.8001	0.75565	0.72275
neuron 10	0.94875	1.3263	1.5878	1.6149	1.7382	1.7356	1.7465	1.6172	1.6127	1.6503	1.3058	1.361	1.271	1.1318	1.1066	1.0679	0.96908	0.83915	0.75445	0.7218	0.65119
neuron 11	1.0731	1.341	1.5905	1.5231	1.7887	1.6694	1.6933	1.5703	1.6323	1.5501	1.4327	1.377	1.2594	1.1245	1.1504	1.0368	0.91948	0.81667	0.78401	0.69861	0.69664
neuron 12	1.0155	1.3638	1.4147	1.4607	1.3278	1.3471	1.4068	1.3384	1.2549	1.2622	1.1821	1.0486	0.94492	0.86304	0.88353	0.78652	0.78999	0.81816	0.7203	0.7185	0.63008
neuron 13	1.097	1.2176	1.4798	1.4685	1.3605	1.3629	1.4712	1.2886	1.1382	1.1941	1.0456	1.0091	0.89472	0.83462	0.88613	0.75423	0.71292	0.64525	0.64214	0.67592	0.6047
neuron 14	0.99278	1.0006	0.98572	0.91098	1.0129	0.97287	0.96324	0.94306	0.81415	0.77644	0.76675	0.71696	0.66338	0.54541	0.56672	0.4944	0.48186	0.4987	0.42192	0.49019	0.44356
neuron 15	0.96083	1.0378	0.87425	0.99783	0.97144	0.96617	0.91269	1.018	0.85484	0.92328	0.7462	0.81879	0.69812	0.65848	0.68498	0.64505	0.66052	0.54125	0.58104	0.61997	0.5599
neuron 16	1.093	1.0983	1.0618	1.1217	1.1751	1.0736	1.0212	0.84102	0.8477	0.8478	0.65417	0.73645	0.6202	0.60088	0.55472	0.42982	0.44073	0.45348	0.4095	0.38824	0.38006
neuron 17	1.017	1.0891	1.1022	1.0516	1.09	1.0618	0.98703	0.95997	0.98388	0.92875	0.83934	0.78537	0.6727	0.62827	0.63377	0.50751	0.59032	0.54076	0.44016	0.4748	0.46284
neuron 18	1.079	1.0844	1.1111	1.1814	1.0672	1.1897	0.97633	0.9978	0.98389	0.9187	0.83682	0.84225	0.80688	0.66749	0.66882	0.67692	0.64362	0.55809	0.55565	0.6029	0.46962
neuron 19	1.148	1.0795	1.2129	1.2651	1.1646	1.2604	1.087	0.95412	0.87498	0.82747	0.83003	0.71661	0.67165	0.56975	0.5268	0.49646	0.45329	0.37465	0.37661	0.37687	0.3451
neuron 20	0.91099	1.0687	1.1624	1.2324	1.2165	1.1476	1.0841	1.0223	1.0062	0.90696	0.86464	0.82376	0.67464	0.66889	0.61244	0.552	0.53022	0.4887	0.39618	0.42208	0.40109
neuron 21	1.1008	1.1994	1.3358	1.3962	1.455	1.3713	1.1968	1.1354	1.1048	1.024	0.91225	0.84859	0.71579	0.81635	0.5881	0.59872	0.62348	0.47427	0.46569	0.44164	0.44638
neuron 22	1.0561	1.1474	1.2162	1.1619	1.3793	1.3055	1.2423	1.168	0.99063	0.99252	0.82945	0.82562	0.64138	0.60746	0.58648	0.49857	0.49047	0.46844	0.41704	0.38783	0.33164
neuron 23	1.046	0.99595	1.0896	1.0291	0.99598	0.96237	0.84168	0.84866	0.77964	0.7948	0.69392	0.6073	0.51639	0.53003	0.53977	0.4624	0.43504	0.36603	0.35763	0.32729	0.35382
neuron 24	1.2287	1.163	1.2519	1.2727	1.3826	1.3581	1.2359	1.2828	1.0979	1.0967	0.98976	0.92668	0.79402	0.81706	0.70191	0.66383	0.6909	0.56902	0.54408	0.56824	0.47162
neuron 25	1.0129	0.90299	0.99233	0.91712	0.88331	1.0093	0.85002	0.86728	0.7475	0.75248	0.73327	0.68103	0.55809	0.53319	0.44283	0.45171	0.44918	0.37841	0.4393	0.34846	0.34948
neuron 26	0.97624	0.97021	0.98209	1.005	1.0392	1.046	1.0181	0.94494	0.8057	0.77003	0.68408	0.70049	0.62279	0.54972	0.4873	0.48049	0.37908	0.37137	0.3949	0.37916	0.33906
neuron 27	0.93341	0.8379	0.83889	0.79874	0.77762	0.75974	0.6413	0.61946	0.58095	0.5526	0.53225	0.48421	0.42224	0.41575	0.39807	0.42527	0.39471	0.33365	0.34454	0.31311	0.29529
neuron 28	0.88794	0.8232	0.8071	0.69781	0.76528	0.76496	0.75899	0.62423	0.55093	0.58099	0.53145	0.51952	0.47089	0.49366	0.42561	0.40446	0.37341	0.41463	0.34168	0.37134	0.3727
neuron 29	1.0008	1.0102	0.80828	0.79908	0.87262	0.75806	0.7701	0.69606	0.64219	0.63133	0.5925	0.51357	0.50115	0.49632	0.49612	0.45222	0.40477	0.40507	0.35443	0.4285	0.36141
neuron 30	1.2367	1.032	1.145	1.0752	0.9306	1.0544	0.90576	0.86891	0.86786	0.74117	0.70455	0.6563	0.55623	0.55829	0.47244	0.47699	0.44432	0.39987	0.34391	0.36543	0.3448
neuron 31	0.91062	0.90858	0.84211	0.88635	0.7501	0.73456	0.6686	0.61355	0.53857	0.52346	0.45619	0.45709	0.47043	0.35131	0.36555	0.39055	0.38062	0.33781	0.32615	0.3095	0.26841
neuron 32	0.87626	0.86249	0.81977	0.71755	0.77955	0.65176	0.82164	0.62313	0.61385	0.64181	0.57874	0.57333	0.52531	0.48738	0.44506	0.46752	0.5066	0.37482	0.41371	0.3773	0.40388
neuron 33	0.87491	0.80314	0.81652	0.81316	0.70153	0.71899	0.65532	0.52825	0.58236	0.45918	0.52798	0.50528	0.43599	0.36098	0.36691	0.45733	0.35944	0.33271	0.31546	0.35188	0.34397
neuron 34	1.0767	1.1259	1.097	1.1334	1.0731	1.115	0.91288	0.9358	0.75744	0.74383	0.7038	0.57876	0.54799	0.51624	0.4228	0.47276	0.42011	0.44405	0.39658	0.34486	0.39959
neuron 35	0.98418	1.0689	1.1589	1.1404	1.0126	1.0404	0.91835	0.90113	0.75787	0.74315	0.68935	0.55588	0.56083	0.506	0.46682	0.4032	0.42112	0.48846	0.38441	0.34856	0.36296
neuron 36	1.0606	1.0094	1.0119	1.0558	0.89372	0.86257	0.84812	0.85397	0.74397	0.71936	0.69211	0.64143	0.61968	0.59095	0.51871	0.51617	0.51004	0.47789	0.43355	0.44868	0.46425
neuron 37	0.95614	0.92372	0.856	0.92474	0.82445	0.82064	0.80864	0.71196	0.71384	0.71368	0.76983	0.60797	0.55769	0.50633	0.47619	0.46486	0.50723	0.46062	0.45913	0.47034	0.36517
neuron 38	1.2428	1.6816	1.6197	1.7454	1.7025	1.4711	1.4188	1.3885	1.1625	1.0825	1.0186	0.96214	0.77457	0.75987	0.62342	0.59868	0.48312	0.53436	0.46549	0.37614	0.38096
neuron 39	0.93864	0.92776	0.91737	0.91526	0.81873	0.85114	0.83015	0.7469	0.6989	0.65318	0.62077	0.60751	0.51906	0.50523	0.49564	0.47239	0.47886	0.43397	0.40929	0.37929	0.36244
neuron 40	0.92287	0.9455	0.8857	0.93932	0.78463	0.85511	0.73873	0.76456	0.68542	0.59719	0.58374	0.5036	0.46174	0.49276	0.45452	0.42738	0.41016	0.38504	0.31088	0.34811	0.36838
neuron 41	0.88993	0.90154	0.92479	0.85111	0.8708	0.74803	0.88176	0.77307	0.74225	0.63191	0.60118	0.59385	0.52963	0.54083	0.51457	0.44307	0.43833	0.40722	0.37038	0.40144	0.36395
neuron 42	0.87265	0.89135	0.90865	0.91927	0.93184	0.81726	0.86607	0.78907	0.6897	0.6727	0.64007	0.59207	0.61961	0.54412	0.5203	0.4713	0.41146	0.41303	0.35932	0.32084	0.34092
neuron 43	0.92557	0.85296	0.81522	0.76644	0.76621	0.70743	0.61022	0.61928	0.55938	0.5248	0.44637	0.49627	0.43722	0.43061	0.42197	0.41671	0.42718	0.35573	0.36496	0.33813	0.34269
neuron 44	1.1466	1.0936	1.1919	1.2468	1.1918	1.1287	0.99459	0.91198	0.90762	0.80083	0.70234	0.63322	0.66503	0.58477	0.40307	0.40152	0.38828	0.41932	0.29745	0.3468	0.3178
neuron 45	0.91008	0.8969	0.99403	0.99395	0.87402	0.82981	0.79399	0.78692	0.67959	0.8554	0.65424	0.68177	0.62632	0.62317	0.513	0.59006	0.4883	0.47782	0.47708	0.40978	0.39266
neuron 46	0.85137	0.87578	0.80726	0.8352	0.8463	0.78565	0.7325	0.74692	0.66708	0.73215	0.67599	0.6213	0.62147	0.60347	0.50754	0.50806	0.50221	0.52183	0.45165	0.52632	0.43292
neuron 47	0.82639	0.80291	0.67195	0.66164	0.56613	0.56101	0.54585	0.55346	0.45476	0.47909	0.44161	0.41779	0.40556	0.36947	0.40976	0.37783	0.36	0.31973	0.31454	0.29507	0.27505
neuron 48	1.1326	1.0644	1.1276	1.2588	1.3072	1.2201	1.1297	0.98778	1.0201	0.88251	0.87361	0.87066	0.85636	0.65703	0.71973	0.61103	0.56382	0.53176	0.53107	0.53354	0.47805
neuron 49	0.93157	0.88506	0.93144	0.86294	0.81489	0.92526	0.7594	0.78592	0.77023	0.66781	0.68233	0.63735	0.61535	0.61189	0.53373	0.51881	0.52332	0.49068	0.4617	0.49468	0.46925
neuron 50	1.2176	1.3422	1.1152	1.3781	1.1728	1.2091	1.1687	1.196	0.97058	0.93432	0.86382	0.828	0.77231	0.63686	0.64159	0.58755	0.54549	0.47189	0.48473	0.42574	0.41461
neuron 51	1.3221	1.586	1.3834	1.5773	1.4366	1.4635	1.3438	1.3266	1.2116	1.0052	1.0883	0.97979	0.87145	0.78241	0.8462	0.70608	0.74263	0.70096	0.69201	0.58358	0.58561
neuron 52	1.4999	2.0883	1.7197	1.8775	1.8148	1.733	1.5969	1.65	1.4817	1.4343	1.3313	1.3111	1.1459	1.0653	1.1596	0.92008	1.0324	0.87118	0.84474	0.80578	0.80023
neuron 53	1.0908	1.2904	1.3278	1.2628	1.4202	1.3001	1.2339	1.3652	1.1159	1.2063	1.1041	1.0286	1.0099	0.81519	0.8639	0.75917	0.73814	0.70723	0.63948	0.69997	0.63776
neuron 54	1.0311	1.2064	1.299	1.3839	1.2548	1.1105	1.1668	1.1392	1.126	0.99514	0.92973	0.92733	0.86823	0.77611	0.70159	0.62236	0.66429	0.54522	0.59132	0.55823	0.49395
neuron 55	1.6899	1.8226	2.0141	1.9311	2.0198	1.7704	1.6658	1.7982	1.5635	1.4267	1.3567	1.2965	1.1988	1.0956	1.0365	0.91395	0.84308	0.83581	0.78857	0.72789	0.63351
neuron 56	0.94902	1.2079	1.3228	1.6514	1.5221	1.589	1.5177	1.4504	1.401	1.1972	1.3502	1.1569	0.99821	1.0587	0.9304	0.8425	0.85692	0.74537	0.66619	0.6056	0.54558
neuron 57	1.7516	2.1554	2.2147	2.4076	2.0939	2.1582	1.9726	1.8432	1.7086	1.6664	1.6011	1.4697	1.2914	1.1336	1.0584	0.99889	0.9704	0.87967	0.73986	0.72618	0.64214
neuron 58	1.3814	2.0843	1.9449	2.3823	2.0986	1.935	1.8782	1.7473	1.6283	1.4787	1.53	1.3046	1.1392	1.1162	1.0865	0.86543	0.81843	0.78818	0.66645	0.67154	0.50272
neuron 59	1.6686	2.3664	2.5572	2.6083	2.6082	2.2689	2.1673	2.1088	1.864	1.8079	1.7203	1.4342	1.3274	1.078	0.98978	0.94503	0.83183	0.72865	0.65087	0.59154	0.47768
neuron 60	1.6763	2.5451	2.5546	2.4622	2.7187	2.3205	2.2914	2.2312	1.9024	1.8086	1.754	1.4493	1.3414	1.107	0.99677	0.96796	0.83029	0.79128	0.63413	0.55624	0.50169
neuron 61	1.2856	1.6934	1.707	1.8125	2.0568	1.6939	1.6775	1.716	1.4783	1.4527	1.4103	1.3146	1.2276	1.0731	0.89595	0.87507	0.8461	0.75906	0.61465	0.59905	0.49893
neuron 62	1.1775	1.352	1.5911	1.4806	1.6075	1.5116	1.5251	1.3018	1.3282	1.3018	1.0877	1.1171	1.0011	0.94795	0.82945	0.78692	0.7808	0.67263	0.68507	0.57689	0.49333
neuron 63	2.0621	2.2466	2.5056	2.4802	2.4548	2.3463	2.1813	2.0358	2.0126	1.7823	1.5906	1.3566	1.22	1.0587	0.9978	0.94504	0.8169	0.77125	0.63406	0.63394	0.52172

## Sheet: 4A
IE ratio	alpha trial 1	alpha trial 2	alpha trial 3	alpha trial 4	alpha trial 5	Pairwise correlation
2.55	1.9946	2	2	1.9783	1.996	0.85004
2.635	1.9958	1.9995	2	2	1.9994	0.83417
2.72	1.9943	2	2	1.9958	1.989	0.82582
2.805	1.9843	1.9833	1.997	1.992	1.9975	0.81529
2.89	1.9948	1.9916	1.9983	1.9866	1.9912	0.79412
2.975	1.9813	2	1.9879	1.994	1.9722	0.77394
3.06	1.9886	1.945	1.9649	1.976	1.9662	0.74201
3.145	1.9683	1.7271	1.8306	1.9199	1.8124	0.67314
3.23	1.689	1.6116	1.7105	1.5532	1.725	0.5837
3.315	1.4528	1.3499	1.3369	1.382	1.5286	0.47385
3.4	1.2531	1.2783	1.3152	1.2409	1.2951	0.30956
3.485	1.3276	1.2865	1.3056	1.3136	1.2473	0.22748
3.57	1.3899	1.4019	NaN	1.3518	1.4851	0.14778
3.655	1.7679	1.4206	1.5192	1.473	1.7829	0.11775
3.74	1.8661	1.855	1.943	1.9103	1.939	0.083682
3.825	1.9291	1.9048	1.9027	1.9722	1.9568	0.066265
3.91	1.9353	1.9413	1.9329	1.9182	1.9656	0.063342
3.995	1.9878	1.9414	1.9822	1.9654	1.9579	0.044189
4.08	1.9806	1.9716	1.9889	1.9986	1.976	0.039869
4.165	1.9782	1.986	1.9648	1.9967	1.9942	0.032741
4.25	1.9902	1.979	1.9914	2	1.9801	0.030026

## Sheet: 4D
Increment	PDF	Fitted tail
0.010292	3.6435	615.79
0.010902	3.7452	539.04
0.011548	3.908	471.85
0.012232	3.7219	413.04
0.012957	3.7319	361.56
0.013725	3.5049	316.5
0.014538	3.5658	277.05
0.015399	3.6773	242.52
0.016312	3.7069	212.29
0.017278	3.5345	185.83
0.018302	3.3997	162.67
0.019387	3.6638	142.39
0.020535	3.5731	124.65
0.021752	3.49	109.11
0.023041	3.4884	95.511
0.024406	3.3802	83.606
0.025852	3.3898	73.186
0.027384	3.1836	64.064
0.029007	3.3534	56.079
0.030726	3.2242	49.089
0.032546	3.2084	42.971
0.034475	3.1823	37.615
0.036517	3.161	32.927
0.038681	3.0159	28.823
0.040973	2.9913	25.23
0.043401	2.8948	22.086
0.045973	2.9085	19.333
0.048697	2.8674	16.923
0.051582	2.6245	14.814
0.054639	2.5361	12.968
0.057876	2.5151	11.351
0.061306	2.3946	9.9365
0.064938	2.3263	8.698
0.068786	2.1997	7.6139
0.072862	2.113	6.6649
0.077179	2.0894	5.8342
0.081752	1.9512	5.107
0.086596	1.7954	4.4705
0.091728	1.7129	3.9133
0.097163	1.6606	3.4255
0.10292	1.535	2.9986
0.10902	1.4315	2.6248
0.11548	1.3565	2.2977
0.12232	1.2542	2.0113
0.12957	1.1252	1.7606
0.13725	1.0516	1.5412
0.14538	0.99161	1.3491
0.15399	0.87944	1.1809
0.16312	0.82793	1.0337
0.17278	0.75024	0.9049
0.18302	0.70054	0.79211
0.19387	0.65204	0.69338
0.20535	0.58598	0.60696
0.21752	0.52453	0.53131
0.23041	0.44862	0.46509
0.24406	0.4322	0.40712
0.25852	0.35627	0.35638
0.27384	0.31602	0.31196
0.29007	0.27861	0.27308
0.30726	0.26159	0.23904
0.32546	0.22258	0.20925
0.34475	0.19691	0.18317
0.36517	0.16564	0.16034
0.38681	0.15146	0.14035
0.40973	0.13523	0.12286
0.43401	0.12157	0.10755
0.45973	0.1049	0.094141
0.48697	0.090626	0.082408
0.51582	0.077646	0.072136
0.54639	0.0705	0.063145
0.57876	0.05887	0.055275
0.61306	0.050589	0.048386
0.64938	0.043531	0.042355
0.68786	0.037658	0.037076
0.72862	0.031953	0.032455
0.77179	0.025261	0.02841
0.81752	0.022563	0.024869
0.86596	0.02108	0.021769
0.91728	0.01693	0.019056
0.97163	0.015794	0.016681
1.0292	0.014013	0.014602
1.0902	0.011527	0.012782
1.1548	0.010426	0.011189
1.2232	0.0098177	0.009794
1.2957	0.0079642	0.0085733
1.3725	0.00744	0.0075047
1.4538	0.0072271	0.0065694
1.5399	0.0051589	0.0057506
1.6312	0.0043954	0.0050338
1.7278	0.003983	0.0044064
1.8302	0.0039863	0.0038572
1.9387	0.0029276	0.0033764
2.0535	0.002853	0.0029556
2.1752	0.002074	0.0025872
2.3041	0.002621	0.0022647
2.4406	0.0020562	0.0019825
2.5852	0.0016729	0.0017354
2.7384	0.0019524	0.0015191
2.9007	0.001392	0.0013297
3.0726	0.0013908	0.001164

## Sheet: 4E_ACF
Time (ms)	ACF c=0.2	ACF c=0.4
0	1	1
1	0.9037	0.91573
2	0.84362	0.86269
3	0.78919	0.81595
4	0.73773	0.773
5	0.68936	0.73182
6	0.64138	0.68803
7	0.59584	0.64598
8	0.55256	0.60882
9	0.51098	0.57098
10	0.47324	0.53414
11	0.43832	0.50209
12	0.40632	0.4712
13	0.37697	0.44096
14	0.34905	0.41326
15	0.323	0.38612
16	0.3033	0.36748
17	0.28653	0.35046
18	0.27103	0.3333
19	0.25764	0.31856
20	0.24558	0.30533
21	0.23405	0.29228
22	0.22329	0.28028
23	0.21308	0.26938
24	0.20365	0.26048
25	0.19561	0.25158
26	0.18874	0.24388
27	0.18202	0.23643
28	0.17605	0.22999
29	0.17014	0.22352
30	0.16487	0.2179
31	0.1594	0.21238
32	0.15437	0.2076
33	0.14897	0.20333
34	0.14399	0.19877
35	0.13927	0.19443
36	0.1348	0.18909
37	0.13126	0.18383
38	0.12812	0.17849
39	0.12487	0.17326
40	0.12175	0.16894
41	0.11838	0.16478
42	0.11564	0.16118
43	0.11257	0.15763
44	0.10912	0.15414
45	0.10606	0.14969
46	0.10283	0.14555
47	0.10036	0.14128
48	0.097571	0.13628
49	0.095389	0.13052
50	0.093152	0.12563
51	0.091521	0.12245
52	0.089522	0.11973
53	0.087149	0.1161
54	0.084235	0.11297
55	0.082371	0.11017
56	0.080095	0.10814
57	0.0773	0.10662
58	0.075274	0.10491
59	0.073508	0.10267
60	0.071677	0.10125
61	0.070073	0.1001
62	0.068468	0.099411
63	0.066996	0.098962
64	0.06565	0.098528
65	0.064997	0.09822
66	0.064018	0.097201
67	0.063028	0.096633
68	0.061593	0.096405
69	0.06044	0.096938
70	0.059384	0.096431
71	0.058554	0.09686
72	0.057711	0.097471
73	0.057294	0.097618
74	0.057026	0.098121
75	0.056528	0.097936
76	0.05633	0.098988
77	0.055463	0.099372
78	0.054944	0.099781
79	0.053756	0.10039
80	0.053258	0.099309
81	0.052683	0.098622
82	0.051932	0.098317
83	0.050196	0.097926
84	0.049072	0.09701
85	0.047501	0.09673
86	0.046201	0.095945
87	0.044754	0.096177
88	0.043529	0.095477
89	0.041751	0.095753
90	0.039183	0.094732
91	0.036676	0.092726
92	0.034066	0.091791
93	0.03221	0.090055
94	0.030888	0.088509
95	0.029509	0.087073
96	0.028321	0.085114
97	0.02686	0.084166
98	0.025423	0.084033
99	0.023847	0.082893
100	0.022404	0.082363
101	0.020504	0.081517
102	0.019127	0.080282
103	0.017377	0.078839
104	0.016183	0.078799
105	0.015401	0.077106
106	0.014431	0.077236
107	0.013765	0.077877
108	0.012928	0.077262
109	0.011925	0.076367
110	0.010263	0.074205
111	0.0092939	0.07301
112	0.0081665	0.072035
113	0.0073207	0.071533
114	0.0067635	0.069887
115	0.0065109	0.069582
116	0.0069538	0.068114
117	0.0075797	0.066594
118	0.0078943	0.065583
119	0.0087081	0.064494
120	0.0093232	0.062739
121	0.0095645	0.060162
122	0.0094524	0.058288
123	0.0094751	0.056707
124	0.0095796	0.054796
125	0.0098347	0.053748
126	0.0093038	0.052852
127	0.0095793	0.051622
128	0.0098024	0.05072
129	0.010285	0.049726
130	0.0095185	0.048418
131	0.0090641	0.047564
132	0.0088405	0.04719
133	0.00902	0.046759
134	0.0089149	0.046557
135	0.0082842	0.046068
136	0.0073352	0.045389
137	0.0068389	0.04487
138	0.0055623	0.044475
139	0.0041387	0.044341
140	0.0040164	0.043485
141	0.0033491	0.042277
142	0.0032002	0.040274
143	0.0025959	0.038471
144	0.0027509	0.037455
145	0.0037402	0.035924
146	0.004004	0.034555
147	0.0040916	0.033693
148	0.0034726	0.032345
149	0.0032908	0.030866
150	0.0023202	0.030568
151	0.0021865	0.02905
152	0.0017141	0.028291
153	0.0015044	0.027239
154	0.0010961	0.02648
155	0.00051007	0.025855
156	0.00023706	0.024959
157	0.00061626	0.023852
158	0.0013077	0.023484
159	0.001911	0.022558
160	0.0015565	0.021322
161	0.0015293	0.020239
162	0.0012093	0.01987
163	0.0013914	0.019983
164	0.0023651	0.020273
165	0.0022144	0.019896
166	0.0019681	0.019519
167	0.0016474	0.018779
168	0.00063642	0.018007
169	0.00022619	0.016981
170	0.00042504	0.015914
171	0.0003291	0.015465
172	-5.5029e-05	0.015421
173	-0.00019028	0.015162
174	0.000117	0.01469
175	-0.00041074	0.013994
176	-0.00038347	0.013091
177	0.00025833	0.011978
178	0.00024949	0.010964
179	0.00034812	0.010874
180	0.00076404	0.011115
181	0.0014351	0.011229
182	0.0022103	0.010356
183	0.0030314	0.010165
184	0.0036184	0.009927
185	0.0041994	0.0093111
186	0.0044251	0.0082876
187	0.0049324	0.0073221
188	0.0053616	0.0067308
189	0.0052465	0.0063797
190	0.005544	0.0057352
191	0.0062181	0.0052231
192	0.0061562	0.0047617
193	0.0063359	0.0036481
194	0.0066402	0.0032986
195	0.00706	0.003241
196	0.0070728	0.0032013
197	0.007135	0.0032498
198	0.0073637	0.0030674
199	0.0072761	0.0024531
200	0.0073258	0.0013868
201	0.0069583	0.00045827
202	0.0057986	0.00027013
203	0.0050815	0.00070488
204	0.0049551	0.00069713
205	0.00469	0.00074155
206	0.0042484	0.0012138
207	0.004263	0.0011723
208	0.003542	0.0019425
209	0.0028631	0.0007859
210	0.002768	3.1165e-05
211	0.0024735	0.0001899
212	0.0018371	-0.00058507
213	0.0025225	-0.0014668
214	0.0032579	-0.001849
215	0.0036896	-0.0012794
216	0.004364	-0.00025342
217	0.0045296	0.0012761
218	0.0041938	0.0016821
219	0.0039001	0.0027273
220	0.0029143	0.0037836
221	0.0026301	0.0051415
222	0.0019537	0.0063447
223	0.001505	0.0072538
224	0.0013799	0.0081212
225	0.00057577	0.0088785
226	-0.00060238	0.0092695
227	-0.0013109	0.0091271
228	-0.0022502	0.0098272
229	-0.0033584	0.010433
230	-0.0043003	0.010353
231	-0.0049627	0.010225
232	-0.005201	0.0097615
233	-0.0045361	0.0092349
234	-0.003351	0.0085112
235	-0.0025783	0.0080445
236	-0.002751	0.005964
237	-0.0029164	0.0038273
238	-0.0023433	0.0027731
239	-0.001971	0.0010314
240	-0.0022163	-0.00010175
241	-0.0023094	-0.0015318
242	-0.0026612	-0.0033735
243	-0.003403	-0.0042579
244	-0.0043917	-0.0054376
245	-0.0044102	-0.0071581
246	-0.0041827	-0.009024
247	-0.00389	-0.010694
248	-0.0038853	-0.012029
249	-0.0034345	-0.013432
250	-0.0034474	-0.014871
251	-0.0036218	-0.016113
252	-0.0035838	-0.016939
253	-0.0038235	-0.017483
254	-0.0037071	-0.018212
255	-0.0037822	-0.018893
256	-0.0042838	-0.020035
257	-0.0045195	-0.020888
258	-0.0046849	-0.021066
259	-0.0047994	-0.021915
260	-0.0047948	-0.021967
261	-0.0049715	-0.02274
262	-0.0051243	-0.022825
263	-0.0056497	-0.023182
264	-0.0067506	-0.022525
265	-0.0082634	-0.021682
266	-0.0091684	-0.022292
267	-0.0092188	-0.022786
268	-0.0098706	-0.023288
269	-0.010207	-0.024203
270	-0.010519	-0.025846
271	-0.01074	-0.026595
272	-0.011071	-0.026654
273	-0.011889	-0.026385
274	-0.013061	-0.025775
275	-0.013696	-0.025691
276	-0.01364	-0.02506
277	-0.013517	-0.024749
278	-0.013132	-0.024677
279	-0.012983	-0.024557
280	-0.013123	-0.023623
281	-0.013492	-0.022372
282	-0.013737	-0.020898
283	-0.013546	-0.019599
284	-0.013171	-0.019046
285	-0.01283	-0.018487
286	-0.012585	-0.017709
287	-0.012666	-0.017601
288	-0.012924	-0.017717
289	-0.013116	-0.017677
290	-0.013597	-0.017872
291	-0.013593	-0.017539
292	-0.013805	-0.017877
293	-0.013582	-0.019176
294	-0.012844	-0.019999
295	-0.012818	-0.021605
296	-0.012318	-0.023373
297	-0.012213	-0.02506
298	-0.012451	-0.025762
299	-0.012298	-0.026004
300	-0.012824	-0.026701

[truncated: 14 more sheets: 4F_MSE, 8A_com, 8B_exit_time_vs_ds, 8C_exit_time, 8E_exit_time_hist, 9A, 9B, 9C, S1A_FF, S1B_var, S2A, S2B, S3, S4]
